# Supplementary material for: miR-309a is a regulator of ovarian development in the oriental fruit fly Bactrocera dorsalis
Source: PLoS Genet. 2022 Sep 16;18(9):e1010411. doi: 10.1371/journal.pgen.1010411 (PMC9518882; doi:10.1371/journal.pgen.1010411)
Supplement: S1 Data — The absolute value of log2|Fold change| > 2 with false discovery rate ≤ 0.05 (FDR, an adjusted P-value) was considered as genes with significantly altered expression. (XLSX) [file pgen.1010411.s011.xlsx]

## Sheet: Sheet1
Dataset S1. Differentially expressed genes in miR-309a-overexpressed female adults.
#ID	NC1_Count	NC2_Count	NC3_Count	M309a1_Count	M309a2_Count	M309a3_Count	NC1_FPKM	NC2_FPKM	NC3_FPKM	M309a1_FPKM	M309a2_FPKM	M309a3_FPKM	FDR	log2FC	regulated	COG_class	COG_class_annotation	GO_annotation	KEGG_annotation	KEGG_pathway_annotation	KOG_class	KOG_class_annotation	Pfam_annotation	Swiss-Prot_annotation	eggNOG_class	eggNOG_class_annotation	NR_annotation
Bactrocera_dorsalis_newGene_12311	41	108	261	27	19	41	0.452913	1.39374	2.919	0.385802	0.450671	0.452142	0.0110663	-1.57751	down	--	--	--	--	--	--	--	Zinc knuckle;; Endonuclease-reverse transcriptase	Probable ATP-dependent RNA helicase vasa-like OS=Litopenaeus vannamei OX=6689 GN=vasa PE=2 SV=2	L	Replication, recombination and repair	hypothetical protein [Bactrocera tryoni]
Bactrocera_dorsalis_newGene_14666	9339	10536	8699	4988	4709	3332	287.652	374.185	268.295	199.508	172.741	103.234	0.000204563	-1.10079	down	--	--	--	--	--	--	--	--	--	--	--	PREDICTED: uncharacterized protein LOC108370733 [Rhagoletis zephyria]
Bactrocera_dorsalis_newGene_1653	140	125	158	1	37	16	0.586417	0.603203	0.662607	0.00118	0.180702	0.200576	0.00758403	-1.7528	down	--	--	--	--	--	[U]	Intracellular trafficking, secretion, and vesicular transport	ADP-ribosylation factor family	--	S	Function unknown	PREDICTED: uncharacterized protein LOC108373626 [Rhagoletis zephyria]
Bactrocera_dorsalis_newGene_16970	84	55	82	5	34	10	2.79846	1.90519	2.45476	0.194961	1.19286	0.318889	0.0253868	-1.45804	down	--	--	--	--	--	--	--	--	--	--	--	PREDICTED: uncharacterized protein LOC108976582 [Bactrocera latifrons]
Bactrocera_dorsalis_newGene_34979	90	64	52	21	32	22	0.800875	0.49129	0.458713	0.349972	0.296982	0.191383	0.0122594	-1.25899	down	--	--	Molecular Function: protein kinase activity (GO:0004672);; Biological Process: protein phosphorylation (GO:0006468);;	--	--	--	--	--	--	--	--	PREDICTED: FAST kinase domain-containing protein 1 isoform X6 [Bactrocera oleae]
Bactrocera_dorsalis_newGene_3658	191	83	705	52	75	120	0.671727	0.335159	2.19729	0.237159	0.316314	0.374327	0.0273865	-1.40269	down	--	--	Molecular Function: transferase activity (GO:0016740);;	--	--	--	--	--	Mariner Mos1 transposase OS=Drosophila mauritiana OX=7226 GN=mariner\T PE=1 SV=1	S	Function unknown	mariner mos1 transposase [Lasius niger]
Bactrocera_dorsalis_newGene_41840	1167	58	122	16	52	58	15.4081	0.847272	1.60309	0.254236	0.797124	0.768824	0.00615417	-1.81582	down	--	--	--	--	--	--	--	--	--	S	Function unknown	PREDICTED: piggyBac transposable element-derived protein 4-like [Amyelois transitella]
Bactrocera_dorsalis_newGene_44387	291	146	127	30	15	19	4.97959	3.17462	2.25914	0.653736	0.29143	0.311225	2.98e-07	-2.51415	down	--	--	Cellular Component: integral component of membrane (GO:0016021);;	--	--	--	--	--	--	--	--	PREDICTED: uncharacterized protein LOC105226306 [Bactrocera dorsalis]
Bactrocera_dorsalis_newGene_45815	103	140	141	0	0	0	0.929353	1.46739	1.278	0	0	0	1.86e-22	-5.09321	down	--	--	Molecular Function: RNA-directed DNA polymerase activity (GO:0003964);; Biological Process: RNA-dependent DNA biosynthetic process (GO:0006278);;	--	--	--	--	--	--	--	--	reverse transcriptase [Bactrocera tryoni]
Bactrocera_dorsalis_newGene_5287	74	58	65	0	0	0	2.54741	2.29454	2.23982	0	0	0	4.31e-14	-4.20406	down	--	--	--	--	--	--	--	--	Transposable element Tc1 transposase OS=Caenorhabditis elegans OX=6239 GN=tc1a PE=3 SV=1	S	Function unknown	uncharacterized protein Dwil_GK27451 [Drosophila willistoni]
Bactrocera_dorsalis_newGene_6536	62	317	315	0	0	0	0.465862	2.74687	2.37112	0	0	0	1.83e-13	-4.24447	down	--	--	--	--	--	[R]	General function prediction only	--	--	S	Function unknown	uncharacterized protein LOC111688723, partial [Lucilia cuprina]
Bactrocera_dorsalis_newGene_7119	306	327	261	49	129	179	2.15045	4.0687	1.83366	0.455293	1.4434	1.54355	0.00706249	-1.2463	down	--	--	--	--	--	--	--	--	--	--	--	Histone-lysine N-methyltransferase SETMAR, partial [Acromyrmex echinatior]
Bactrocera_dorsalis_newGene_7473	75	67	47	16	17	33	1.80363	1.84095	1.1259	0.459434	0.46123	0.823472	0.00969768	-1.32864	down	--	--	--	--	--	[R]	General function prediction only	THAP domain	--	S	Function unknown	PREDICTED: uncharacterized protein LOC108380609 [Rhagoletis zephyria]
LOC105221765	1799	1498	2294	575	654	930	7.32932	7.18952	9.42146	3.11598	3.15841	3.85832	5.84e-14	-1.40306	down	--	--	--	K18746|4.37646e-86|mde:101887229|K18746 protein cup | (RefSeq) protein cup	--	--	--	Nucleocytoplasmic shuttling protein for mRNA cap-binding EIF4E	Protein cup GN=cup OS=Drosophila melanogaster (Fruit fly) PE=1 SV=3	S	Function unknown	PREDICTED: protein cup [Bactrocera dorsalis]
LOC105221766	4683	4700	3176	2170	1277	1090	69.7916	80.7694	47.3922	41.9987	22.6635	16.3325	0.000850223	-1.3296	down	--	--	--	--	--	[V]	Defense mechanisms	Serpin (serine protease inhibitor)	Serine protease inhibitor {ECO:0000312|EMBL:AAT35220.1} (Precursor) OS=Cyanea capillata (Lion&apos;s mane jellyfish) PE=1 SV=1	V	Defense mechanisms	PREDICTED: heparin cofactor 2 [Bactrocera dorsalis]
LOC105221826	254	177	392	88	57	74	4.39134	3.52403	6.7697	1.95563	1.16186	1.27251	2.33e-05	-1.70116	down	[I]	Lipid transport and metabolism	Molecular Function: arylformamidase activity (GO:0004061);; Cellular Component: prefoldin complex (GO:0016272);;	K01432|3.72229e-91|mde:101896956|K01432 arylformamidase [EC:3.5.1.9] | (RefSeq) kynurenine formamidase	Tryptophan metabolism (ko00380);; Glyoxylate and dicarboxylate metabolism (ko00630)	[E]	Amino acid transport and metabolism	alpha/beta hydrolase fold;; Alpha/beta hydrolase family;; Prolyl oligopeptidase family;; Uncharacterised conserved protein (DUF2305)	Kynurenine formamidase {ECO:0000255|HAMAP-Rule:MF_03014} GN=KFase OS=Drosophila melanogaster (Fruit fly) PE=1 SV=1	E	Amino acid transport and metabolism	PREDICTED: kynurenine formamidase isoform X1 [Bactrocera dorsalis]
LOC105221842	1521	1433	1688	757	548	908	12.2338	14.2648	14.6657	8.04065	5.20293	7.34751	5.81e-07	-1.09151	down	--	--	Biological Process: cell fate specification (GO:0001708);; Biological Process: compound eye morphogenesis (GO:0001745);; Cellular Component: endoplasmic reticulum (GO:0005783);; Cellular Component: Golgi medial cisterna (GO:0005797);; Biological Process: fucose metabolic process (GO:0006004);; Biological Process: protein O-linked glycosylation (GO:0006493);; Biological Process: germarium-derived …	K05948|0|dan:Dana_GF10199|K05948 fringe [EC:2.4.1.222] | (RefSeq) GF10199 gene product from transcript GF10199-RA	Other types of O-glycan biosynthesis (ko00514);; Notch signaling pathway (ko04330)	--	--	Fringe-like	Fringe glycosyltransferase GN=fng OS=Drosophila melanogaster (Fruit fly) PE=1 SV=1	G	Carbohydrate transport and metabolism	PREDICTED: fringe glycosyltransferase isoform X1 [Bactrocera dorsalis]
LOC105221866	6442	5091	7963	2837	2539	3307	216.876	197.6	268.452	124.013	101.793	112.003	4.16e-12	-1.18706	down	--	--	--	--	--	--	--	PBP/GOBP family	General odorant-binding protein 56d (Precursor) GN=Obp56d OS=Drosophila melanogaster (Fruit fly) PE=1 SV=2	R	General function prediction only	PREDICTED: general odorant-binding protein 56d-like [Bactrocera dorsalis]
LOC105221900	817	628	1212	380	326	546	26.8832	23.8337	39.958	16.2418	12.7575	18.0815	0.000335927	-1.07358	down	--	--	Molecular Function: structural constituent of cuticle (GO:0042302);;	--	--	--	--	Insect cuticle protein	Endocuticle structural glycoprotein SgAbd-9 OS=Schistocerca gregaria (Desert locust) PE=1 SV=1	S	Function unknown	PREDICTED: endocuticle structural glycoprotein SgAbd-9 [Bactrocera dorsalis]
LOC105221945	5621	3505	3886	1782	1695	1527	71.836	51.6428	49.7241	29.571	25.7968	19.6307	7.1e-08	-1.34914	down	[G]	Carbohydrate transport and metabolism	Biological Process: cellular glucose homeostasis (GO:0001678);; Molecular Function: glucokinase activity (GO:0004340);; Molecular Function: ATP binding (GO:0005524);; Cellular Component: cytosol (GO:0005829);; Biological Process: glycolytic process (GO:0006096);; Molecular Function: fructokinase activity (GO:0008865);; Biological Process: phosphorylation (GO:0016310);; Molecular Function: mannoki…	K00844|0|mde:101891381|K00844 hexokinase [EC:2.7.1.1] | (RefSeq) hexokinase type 2	Glycolysis / Gluconeogenesis (ko00010);; Fructose and mannose metabolism (ko00051);; Galactose metabolism (ko00052);; Starch and sucrose metabolism (ko00500);; Amino sugar and nucleotide sugar metabolism (ko00520);; Carbon metabolism (ko01200)	[G]	Carbohydrate transport and metabolism	Hexokinase;; Hexokinase	Hexokinase type 2 GN=Hex-t2 OS=Drosophila melanogaster (Fruit fly) PE=2 SV=4	G	Carbohydrate transport and metabolism	PREDICTED: hexokinase type 2 [Bactrocera dorsalis]
LOC105221953	81	119	149	28	26	35	1.24716	2.11947	2.31554	0.550321	0.465077	0.544471	1.7e-05	-1.77876	down	--	--	--	--	--	--	--	--	--	--	--	PREDICTED: uncharacterized protein LOC105221953 [Bactrocera dorsalis]
LOC105221963	3841	5382	7038	1626	971	948	37.8739	61.1885	69.4841	20.8081	11.3927	9.39816	1.68e-08	-2.00123	down	[P]	Inorganic ion transport and metabolism	Molecular Function: alkaline phosphatase activity (GO:0004035);; Biological Process: metabolic process (GO:0008152);;	K01077|0|der:Dere_GG20709|K01077 alkaline phosphatase [EC:3.1.3.1] | (RefSeq) GG20709 gene product from transcript GG20709-RA	Folate biosynthesis (ko00790)	[P]	Inorganic ion transport and metabolism	Alkaline phosphatase	Membrane-bound alkaline phosphatase (Precursor) GN=Alp-m OS=Bombyx mori (Silk moth) PE=1 SV=4	P	Inorganic ion transport and metabolism	PREDICTED: alkaline phosphatase-like [Bactrocera dorsalis]
LOC105221973	273	172	268	105	103	107	1.12552	0.819056	1.10684	0.562194	0.50667	0.444248	0.000103522	-1.14635	down	--	--	Biological Process: establishment of imaginal disc-derived wing hair orientation (GO:0001737);; Molecular Function: protein kinase activity (GO:0004672);; Cellular Component: plasma membrane (GO:0005886);; Biological Process: cell-cell signaling (GO:0007267);; Biological Process: imaginal disc growth (GO:0007446);; Biological Process: imaginal disc-derived wing vein specification (GO:0007474);; B…	K16674|0|dwi:Dwil_GK22970|K16674 four-jointed box protein 1 | (RefSeq) GK22970 gene product from transcript GK22970-RA	Hippo signaling pathway - fly (ko04391)	--	--	Protein of unknown function (DUF1193)	Protein four-jointed, secreted isoform GN=fj OS=Drosophila melanogaster (Fruit fly) PE=1 SV=2	R	General function prediction only	PREDICTED: protein four-jointed [Bactrocera dorsalis]
LOC105221989	87	69	131	38	14	30	1.2852	1.17112	1.93328	0.714733	0.244223	0.441621	0.00717301	-1.44794	down	--	--	Biological Process: negative regulation of transcription from RNA polymerase II promoter (GO:0000122);; Molecular Function: transcription factor activity, sequence-specific DNA binding (GO:0003700);; Cellular Component: nucleus (GO:0005634);; Biological Process: Notch signaling pathway (GO:0007219);; Molecular Function: sequence-specific DNA binding (GO:0043565);; Biological Process: R7 cell diff…	K09090|7.89703e-68|mde:101889256|K09090 hairy and enhancer of split, invertebrate | (RefSeq) enhancer of split mdelta protein	--	[K]	Transcription	Helix-loop-helix DNA-binding domain;; Hairy Orange	Enhancer of split mdelta protein GN=HLHmdelta OS=Drosophila melanogaster (Fruit fly) PE=1 SV=1	K	Transcription	PREDICTED: enhancer of split mdelta protein [Bactrocera dorsalis]
LOC105222037	105	104	201	76	49	38	1.26167	1.44924	2.42259	1.19795	0.696602	0.447029	0.0470495	-1.0807	down	[Z]	Cytoskeleton	Cellular Component: pericentriolar material (GO:0000242);; Molecular Function: GTPase activity (GO:0003924);; Molecular Function: structural constituent of cytoskeleton (GO:0005200);; Molecular Function: GTP binding (GO:0005525);; Cellular Component: spindle (GO:0005819);; Cellular Component: microtubule (GO:0005874);; Biological Process: obsolete GTP catabolic process (GO:0006184);; Biological P…	K10389|0|mde:101891482|K10389 tubulin gamma | (RefSeq) tubulin gamma-1 chain-like	--	[Z]	Cytoskeleton	Tubulin/FtsZ family, GTPase domain;; Tubulin C-terminal domain	Tubulin gamma-1 chain GN=CG3157 OS=Drosophila melanogaster (Fruit fly) PE=2 SV=2	Z	Cytoskeleton	PREDICTED: tubulin gamma-1 chain-like isoform X1 [Bactrocera dorsalis]
LOC105222113	509	575	673	236	225	223	3.3833	4.40582	4.47786	2.03072	1.78049	1.4914	6e-09	-1.35342	down	--	--	--	--	--	--	--	Fibrinogen beta and gamma chains, C-terminal globular domain	Techylectin-5B (Precursor) OS=Tachypleus tridentatus (Japanese horseshoe crab) PE=1 SV=1	R	General function prediction only	PREDICTED: keratin, type II cytoskeletal 6A [Bactrocera dorsalis]
LOC105222125	8078	5563	13873	1075	1452	3975	106.022	84.1763	182.337	18.3075	22.6925	52.4812	1.21e-05	-1.88553	down	--	--	Molecular Function: transferase activity, transferring acyl groups (GO:0016746);;	K00682|3.51381e-82|dwi:Dwil_GK11538|K00682 gamma-glutamylcyclotransferase [EC:2.3.2.4] | (RefSeq) GK11538 gene product from transcript GK11538-RA	--	[S]	Function unknown	AIG2-like family;; AIG2-like family	--	S	Function unknown	PREDICTED: uncharacterized protein LOC105222125 [Bactrocera dorsalis]
LOC105222153	216	141	303	82	76	137	3.20884	2.41081	4.51221	1.56836	1.34465	2.04229	0.00606036	-1.09838	down	--	--	Molecular Function: cyclin-dependent protein serine/threonine kinase activity (GO:0004693);; Molecular Function: protein binding (GO:0005515);; Biological Process: protein phosphorylation (GO:0006468);; Biological Process: spindle assembly involved in female meiosis I (GO:0007057);; Biological Process: histoblast morphogenesis (GO:0007488);; Biological Process: anaphase-promoting complex-dependen…	K02219|3.83279e-34|mde:101887584|K02219 cyclin-dependent kinase regulatory subunit CKS1 | (RefSeq) cyclin-dependent kinases regulatory subunit	--	[D]	Cell cycle control, cell division, chromosome partitioning	Cyclin-dependent kinase regulatory subunit	Cyclin-dependent kinases regulatory subunit GN=Cks30A OS=Drosophila melanogaster (Fruit fly) PE=3 SV=1	D	Cell cycle control, cell division, chromosome partitioning	PREDICTED: cyclin-dependent kinases regulatory subunit [Bactrocera dorsalis]
LOC105222155	2278	2361	2872	779	438	813	19.1177	22.8377	24.13	8.4794	4.3699	6.86182	5.4e-11	-1.82677	down	--	--	Molecular Function: vasopressin receptor activity (GO:0005000);; Cellular Component: integral component of plasma membrane (GO:0005887);; Biological Process: G-protein coupled receptor signaling pathway (GO:0007186);; Molecular Function: neuropeptide receptor activity (GO:0008188);; Biological Process: lipid catabolic process (GO:0016042);; Biological Process: carbohydrate homeostasis (GO:0033500…	K04280|0|mde:101901292|K04280 gonadotropin-releasing hormone receptor | (RefSeq) gonadotropin-releasing hormone receptor	Neuroactive ligand-receptor interaction (ko04080)	[R]	General function prediction only	7 transmembrane receptor (rhodopsin family);; Serpentine type 7TM GPCR chemoreceptor Srsx	Gonadotropin-releasing hormone receptor {ECO:0000250|UniProtKB:P30969} OS=Octopus vulgaris (Common octopus) PE=2 SV=1	T	Signal transduction mechanisms	PREDICTED: LOW QUALITY PROTEIN: gonadotropin-releasing hormone receptor [Bactrocera dorsalis]
LOC105222320	108	50	83	30	38	39	1.05792	0.563554	0.809313	0.380461	0.443511	0.380946	0.0266064	-1.05095	down	--	--	--	--	--	--	--	Calmodulin-binding	--	S	Function unknown	PREDICTED: uncharacterized protein LOC105222320 [Bactrocera dorsalis]
LOC105222325	32739	28302	33643	16042	14739	16367	133.336	132.419	136.862	84.7099	71.4209	67.0254	1.13e-15	-1.03875	down	[C]	Energy production and conversion	Molecular Function: DNA binding (GO:0003677);; Molecular Function: biotin carboxylase activity (GO:0004075);; Molecular Function: pyruvate carboxylase activity (GO:0004736);; Molecular Function: ATP binding (GO:0005524);; Cellular Component: mitochondrial matrix (GO:0005759);; Cellular Component: lipid droplet (GO:0005811);; Cellular Component: microtubule associated complex (GO:0005875);; Biolog…	K01958|0|mde:101888004|K01958 pyruvate carboxylase [EC:6.4.1.1] | (RefSeq) pyruvate carboxylase, mitochondrial	Citrate cycle (TCA cycle) (ko00020);; Pyruvate metabolism (ko00620);; Carbon metabolism (ko01200);; Biosynthesis of amino acids (ko01230)	[C]	Energy production and conversion	Carbamoyl-phosphate synthase L chain, ATP binding domain;; Conserved carboxylase domain;; Carbamoyl-phosphate synthase L chain, N-terminal domain;; Biotin carboxylase C-terminal domain;; HMGL-like;; Biotin-requiring enzyme;; ATP-grasp domain;; D-ala D-ala ligase C-terminus;; ATP-grasp domain;; Biotin-lipoyl like;; ATP-grasp domain;; RimK-like ATP-grasp domain	Pyruvate carboxylase 1 OS=Caenorhabditis elegans PE=1 SV=1	C	Energy production and conversion	PREDICTED: pyruvate carboxylase, mitochondrial isoform X1 [Bactrocera dorsalis]
LOC105222327	892	977	571	369	136	197	12.8496	16.2394	8.23856	6.89316	2.33049	2.84386	0.00160417	-1.52224	down	[C]	Energy production and conversion	Molecular Function: glycolate oxidase activity (GO:0008891);; Molecular Function: FMN binding (GO:0010181);; Biological Process: oxidation-reduction process (GO:0055114);;	K11517|0|dya:Dyak_GE12845|K11517 (S)-2-hydroxy-acid oxidase [EC:1.1.3.15] | (RefSeq) dyak_GLEANR_13065; GE12845 gene product from transcript GE12845-RA	Glyoxylate and dicarboxylate metabolism (ko00630);; Carbon metabolism (ko01200);; Peroxisome (ko04146)	[C]	Energy production and conversion	FMN-dependent dehydrogenase;; IMP dehydrogenase / GMP reductase domain;; Conserved region in glutamate synthase	Hydroxyacid oxidase GN=haox OS=Dictyostelium discoideum (Slime mold) PE=3 SV=1	C	Energy production and conversion	PREDICTED: peroxisomal (S)-2-hydroxy-acid oxidase GLO5 [Bactrocera dorsalis]
LOC105222381	2079	1698	1748	385	261	218	32.4176	30.5148	27.2897	7.79372	4.83943	3.41317	6.23e-15	-2.48029	down	[Q]	Secondary metabolites biosynthesis, transport and catabolism	Molecular Function: gamma-butyrobetaine dioxygenase activity (GO:0008336);; Molecular Function: ion binding (GO:0043167);; Biological Process: single-organism metabolic process (GO:0044710);;	K00474|0|mde:101887240|K00474 trimethyllysine dioxygenase [EC:1.14.11.8] | (RefSeq) trimethyllysine dioxygenase, mitochondrial-like	Lysine degradation (ko00310)	[I]	Lipid transport and metabolism	Taurine catabolism dioxygenase TauD, TfdA family;; Protein of unknown function (DUF971)	--	I	Lipid transport and metabolism	PREDICTED: trimethyllysine dioxygenase, mitochondrial [Bactrocera dorsalis]
LOC105222387	1713	1434	1640	640	678	1065	22.1004	21.3263	21.1902	10.7239	10.4188	13.8216	1.76e-09	-1.06099	down	--	--	Molecular Function: carbohydrate binding (GO:0030246);;	--	--	[TV]	Signal transduction mechanisms;; Defense mechanisms	Lectin C-type domain	--	TV	Signal transduction mechanisms;; Defense mechanisms	PREDICTED: uncharacterized protein LOC105210856 [Bactrocera cucurbitae]
LOC105222390	252	385	219	93	39	157	7.51392	13.2421	6.53185	3.60266	1.35527	4.7184	0.0119196	-1.35046	down	--	--	--	--	--	--	--	--	--	S	Function unknown	PREDICTED: uncharacterized protein LOC105222390 [Bactrocera dorsalis]
LOC105222454	23922	27986	25061	11132	10352	11015	279.352	376.799	293.04	168.803	143.961	129.402	2.59e-12	-1.26936	down	--	--	Molecular Function: structural constituent of chitin-based cuticle (GO:0005214);;	--	--	--	--	Insect cuticle protein	Cuticle protein 8 OS=Locusta migratoria (Migratory locust) PE=1 SV=1	R	General function prediction only	PREDICTED: cuticle protein 7 [Bactrocera dorsalis]
LOC105222476	579	298	402	131	155	233	13.7016	8.1194	9.51519	4.00052	4.37262	5.5464	0.000120849	-1.27183	down	--	--	Molecular Function: structural constituent of chitin-based cuticle (GO:0005214);;	--	--	--	--	Insect cuticle protein	Cuticle protein 8 OS=Locusta migratoria (Migratory locust) PE=1 SV=1	R	General function prediction only	PREDICTED: cuticle protein 8 [Bactrocera dorsalis]
LOC105222506	1538	1702	1613	495	810	841	14.1004	17.9877	14.8034	5.88511	8.83801	7.75809	1.34e-08	-1.21987	down	--	--	Biological Process: amino acid transmembrane transport (GO:0003333);; Cellular Component: synaptic vesicle (GO:0008021);; Molecular Function: gamma-aminobutyric acid:proton symporter activity (GO:0015495);; Cellular Component: integral component of membrane (GO:0016021);; Biological Process: neurogenesis (GO:0022008);;	K14209|0|dme:Dmel_CG16700|K14209 solute carrier family 36 (proton-coupled amino acid transporter) | (RefSeq) CG16700 gene product from transcript CG16700-RA	--	[E]	Amino acid transport and metabolism	Transmembrane amino acid transporter protein	Putative amino acid permease F59B2.2 GN=F59B2.2 OS=Caenorhabditis elegans PE=3 SV=2	E	Amino acid transport and metabolism	PREDICTED: proton-coupled amino acid transporter 1 [Bactrocera dorsalis]
LOC105222515	2493	1901	1835	700	943	979	26.8138	23.6541	19.7265	9.78744	12.1256	10.5774	1.19e-11	-1.28221	down	--	--	Cellular Component: extracellular region (GO:0005576);; Biological Process: chitin metabolic process (GO:0006030);; Molecular Function: chitin binding (GO:0008061);;	--	--	--	--	Chitin binding Peritrophin-A domain	Chondroitin proteoglycan-2 (Precursor) GN=cpg-2 OS=Caenorhabditis elegans PE=1 SV=3	R	General function prediction only	PREDICTED: chondroitin proteoglycan-2-like [Bactrocera dorsalis]
LOC105222552	6294	6789	2193	2100	2239	2219	29.5029	36.4518	10.1062	12.4706	11.9205	10.319	0.0113386	-1.1369	down	--	--	Cellular Component: extracellular region (GO:0005576);; Biological Process: chitin metabolic process (GO:0006030);; Molecular Function: chitin binding (GO:0008061);;	--	--	--	--	Chitin binding Peritrophin-A domain	--	S	Function unknown	PREDICTED: mucin-5AC [Bactrocera dorsalis]
LOC105222643	332	427	327	107	118	118	7.57888	11.2421	7.47475	3.14733	3.19974	2.69969	1.04e-08	-1.63079	down	--	--	--	--	--	--	--	--	--	--	--	PREDICTED: uncharacterized protein LOC105222643 [Bactrocera dorsalis]
LOC105222657	1290	1170	936	536	296	241	58.7318	61.3932	42.6647	31.6491	16.0443	11.0143	0.000616008	-1.46022	down	--	--	--	--	--	--	--	--	--	S	Function unknown	PREDICTED: uncharacterized protein LOC105222657 [Bactrocera dorsalis]
LOC105222696	375	301	550	159	133	191	5.04578	4.67024	7.42202	2.77569	2.12904	2.58335	1.32e-05	-1.30352	down	--	--	--	--	--	--	--	--	--	--	--	PREDICTED: uncharacterized protein LOC105222696 [Bactrocera dorsalis]
LOC105222701	623	473	558	242	196	245	2.77227	2.42695	2.48828	1.38552	1.02792	1.0878	9.73e-09	-1.27628	down	--	--	Cellular Component: extracellular region (GO:0005576);; Biological Process: chitin metabolic process (GO:0006030);; Molecular Function: chitin binding (GO:0008061);;	--	--	--	--	Chitin binding Peritrophin-A domain	--	R	General function prediction only	PREDICTED: probable serine/threonine-protein kinase nek3 [Bactrocera dorsalis]
LOC105222731	2142	1868	1753	976	852	908	10.9839	11.0438	9.00391	6.50278	5.21078	4.68192	1.62e-07	-1.0887	down	--	--	Molecular Function: tubulin-tyrosine ligase activity (GO:0004835);; Biological Process: protein polyglutamylation (GO:0018095);; Biological Process: neurogenesis (GO:0022008);;	K16601|0|dme:Dmel_CG3964|K16601 tubulin polyglutamylase TTLL4 [EC:6.-.-.-] | (RefSeq) CG3964 gene product from transcript CG3964-RB	--	[O]	Posttranslational modification, protein turnover, chaperones	Tubulin-tyrosine ligase family	Tubulin polyglutamylase ttll-4 GN=ttll-4 OS=Caenorhabditis elegans PE=2 SV=3	O	Posttranslational modification, protein turnover, chaperones	PREDICTED: tubulin polyglutamylase TTLL4 isoform X1 [Bactrocera dorsalis]
LOC105222775	1060	929	1292	372	460	579	4.01367	4.10514	4.92653	1.82367	2.10279	2.21983	1.02e-14	-1.25898	down	--	--	Cellular Component: cytoplasm (GO:0005737);; Biological Process: germ-line sex determination (GO:0018992);; Biological Process: positive regulation of DNA endoreduplication (GO:0032877);; Biological Process: germ-line cyst formation (GO:0048134);; Biological Process: oogenesis (GO:0048477);; Biological Process: chromosome organization (GO:0051276);;	K13718|0|mde:101890656|K13718 OTU domain-containing protein 4 [EC:3.4.19.12] | (RefSeq) uncharacterized LOC101890656	--	[TO]	Signal transduction mechanisms;; Posttranslational modification, protein turnover, chaperones	OTU-like cysteine protease	Protein ovarian tumor locus GN=otu OS=Drosophila melanogaster (Fruit fly) PE=2 SV=2	OT	Posttranslational modification, protein turnover, chaperones;; Signal transduction mechanisms	PREDICTED: uncharacterized protein LOC105222775 isoform X1 [Bactrocera dorsalis]
LOC105222838	396235	267103	231786	116033	106385	198156	25766.5	20026.5	15092.8	9798.47	8239.19	12963.7	9.25e-05	-1.11391	down	--	--	--	--	--	--	--	--	--	--	--	PREDICTED: nischarin-like [Bactrocera dorsalis]
LOC105222974	263	276	478	76	96	129	4.53383	5.48416	8.24199	1.69209	1.96477	2.23644	4.03e-07	-1.67815	down	--	--	--	--	--	[S]	Function unknown	U11-48K-like CHHC zinc finger	--	S	Function unknown	PREDICTED: protein D7-like [Bactrocera dorsalis]
LOC105222986	18050	14054	18594	6505	6649	7804	15.6051	14.0085	16.0963	7.30236	6.84531	6.78775	4.29e-39	-1.31586	down	[G]	Carbohydrate transport and metabolism	Molecular Function: chitinase activity (GO:0004568);; Cellular Component: extracellular region (GO:0005576);; Biological Process: carbohydrate metabolic process (GO:0005975);; Biological Process: chitin catabolic process (GO:0006032);; Molecular Function: chitin binding (GO:0008061);;	K01183|0|dwi:Dwil_GK25829|K01183 chitinase [EC:3.2.1.14] | (RefSeq) GK25829 gene product from transcript GK25829-RB	Amino sugar and nucleotide sugar metabolism (ko00520)	[G]	Carbohydrate transport and metabolism	Glycosyl hydrolases family 18;; Chitin binding Peritrophin-A domain	Probable chitinase 3 (Precursor) GN=Cht3 OS=Drosophila melanogaster (Fruit fly) PE=2 SV=2	G	Carbohydrate transport and metabolism	PREDICTED: LOW QUALITY PROTEIN: mucin-12 [Bactrocera dorsalis]
LOC105222988	1543	1244	1630	782	606	790	13.1535	12.2301	13.9149	8.6576	6.14909	6.77037	2.42e-07	-1.03363	down	--	--	Molecular Function: folic acid binding (GO:0005542);; Biological Process: transport (GO:0006810);; Molecular Function: reduced folate carrier activity (GO:0008518);; Cellular Component: membrane (GO:0016020);;	K14610|0|dvi:Dvir_GJ24031|K14610 solute carrier family 19 (thiamine transporter), member 2/3 | (RefSeq) GJ24031 gene product from transcript GJ24031-RA	--	[H]	Coenzyme transport and metabolism	Reduced folate carrier	Folate transporter 1 GN=folt-1 OS=Caenorhabditis elegans PE=2 SV=3	H	Coenzyme transport and metabolism	PREDICTED: thiamine transporter 1-like [Bactrocera dorsalis]
LOC105223063	2133	2251	3443	702	747	723	29.1784	35.5113	47.17	12.4663	12.1603	9.94517	2.12e-16	-1.82046	down	--	--	--	--	--	--	--	--	--	S	Function unknown	PREDICTED: uncharacterized protein LOC105223063 [Bactrocera dorsalis]
LOC105223158	956	1219	761	277	219	582	17.082	25.115	13.6196	6.43016	4.65061	10.4603	0.000496131	-1.3976	down	[CI]	Energy production and conversion;; Lipid transport and metabolism	Molecular Function: heme binding (GO:0020037);; Molecular Function: metal ion binding (GO:0046872);;	--	--	[C]	Energy production and conversion	Cytochrome b5-like Heme/Steroid binding domain	Cytochrome b5 GN=Cyt-b5 OS=Drosophila melanogaster (Fruit fly) PE=2 SV=1	C	Energy production and conversion	PREDICTED: cytochrome b5 isoform B [Bactrocera dorsalis]
LOC105223182	219	279	526	46	126	195	6.03118	8.83631	14.5113	1.6232	4.10516	5.40033	0.0168089	-1.28249	down	[OC]	Posttranslational modification, protein turnover, chaperones;; Energy production and conversion	Cellular Component: nucleus (GO:0005634);; Biological Process: cellular response to DNA damage stimulus (GO:0006974);; Biological Process: response to oxidative stress (GO:0006979);; Biological Process: determination of adult lifespan (GO:0008340);; Molecular Function: disulfide oxidoreductase activity (GO:0015036);; Biological Process: single-organism metabolic process (GO:0044710);; Biological …	K03671|1.46365e-28|dwi:Dwil_GK23868|K03671 thioredoxin 1 | (RefSeq) Dwil_Trx-2; Thioredoxin-2	--	[O]	Posttranslational modification, protein turnover, chaperones	Thioredoxin;; Thioredoxin-like domain;; Thioredoxin-like;; Thioredoxin-like;; Redoxin;; AhpC/TSA family	Thioredoxin-2 GN=Trx-2 OS=Drosophila yakuba (Fruit fly) PE=3 SV=1	O	Posttranslational modification, protein turnover, chaperones	PREDICTED: thioredoxin-2 [Bactrocera dorsalis]
LOC105223259	4494	3668	6297	1937	1746	2107	84.6747	79.6898	118.81	47.3745	39.1747	39.9263	1.59e-10	-1.31745	down	--	--	Molecular Function: structural constituent of pupal chitin-based cuticle (GO:0008011);;	--	--	--	--	Insect cuticle protein	Pupal cuticle protein Edg-78E (Precursor) GN=Edg78E OS=Drosophila melanogaster (Fruit fly) PE=1 SV=1	R	General function prediction only	PREDICTED: pupal cuticle protein Edg-78E-like [Bactrocera dorsalis]
LOC105223314	13114	11456	13542	5481	5787	5476	65.1542	65.6261	67.3701	35.3615	34.2407	27.3704	1.33e-19	-1.21461	down	[F]	Nucleotide transport and metabolism	Molecular Function: oxidoreductase activity (GO:0016491);; Molecular Function: metal ion binding (GO:0046872);; Molecular Function: iron-sulfur cluster binding (GO:0051536);;	K00106|0|dya:Dyak_GE26368|K00106 xanthine dehydrogenase/oxidase [EC:1.17.1.4 1.17.3.2] | (RefSeq) dyak_GLEANR_9915; GE26368 gene product from transcript GE26368-RA	Purine metabolism (ko00230);; Caffeine metabolism (ko00232);; Drug metabolism - other enzymes (ko00983);; Peroxisome (ko04146)	[F]	Nucleotide transport and metabolism	Molybdopterin-binding domain of aldehyde dehydrogenase;; FAD binding domain in molybdopterin dehydrogenase;; Aldehyde oxidase and xanthine dehydrogenase, a/b hammerhead domain;; [2Fe-2S] binding domain;; CO dehydrogenase flavoprotein C-terminal domain;; 2Fe-2S iron-sulfur cluster binding domain	Xanthine dehydrogenase GN=ry OS=Drosophila melanogaster (Fruit fly) PE=2 SV=2	F	Nucleotide transport and metabolism	PREDICTED: indole-3-acetaldehyde oxidase [Bactrocera dorsalis]
LOC105223318	2247	1871	2608	745	1248	1259	27.4767	26.3813	31.93	11.8318	18.1747	15.4848	1.49e-07	-1.08354	down	[T]	Signal transduction mechanisms	Biological Process: inactivation of MAPK activity (GO:0000188);; Molecular Function: protein tyrosine phosphatase activity (GO:0004725);; Molecular Function: MAP kinase tyrosine/serine/threonine phosphatase activity (GO:0017017);; Biological Process: peptidyl-tyrosine dephosphorylation (GO:0035335);;	K14165|9.52831e-103|dvi:Dvir_GJ10384|K14165 atypical dual specificity phosphatase [EC:3.1.3.16 3.1.3.48] | (RefSeq) GJ10384 gene product from transcript GJ10384-RA	--	[V]	Defense mechanisms	Dual specificity phosphatase, catalytic domain;; Protein-tyrosine phosphatase	Dual specificity protein phosphatase Mpk3 {ECO:0000250|UniProtKB:Q16828} GN=Mkp3 OS=Drosophila melanogaster (Fruit fly) PE=1 SV=2	V	Defense mechanisms	PREDICTED: dual specificity protein phosphatase 18 [Bactrocera dorsalis]
LOC105223370	424	291	407	113	180	170	7.22599	5.71443	6.93949	2.48865	3.6574	2.91733	9.98e-07	-1.27345	down	--	--	Cellular Component: integral component of plasma membrane (GO:0005887);; Biological Process: G-protein coupled receptor signaling pathway (GO:0007186);; Molecular Function: diuretic hormone receptor activity (GO:0008036);; Molecular Function: G-protein coupled peptide receptor activity (GO:0008528);;	K04577|1.24267e-21|dwi:Dwil_GK17827|K04577 calcitonin receptor-like | (RefSeq) GK17827 gene product from transcript GK17827-RA	Neuroactive ligand-receptor interaction (ko04080)	[T]	Signal transduction mechanisms	Hormone receptor domain	--	T	Signal transduction mechanisms	PREDICTED: calcitonin gene-related peptide type 1 receptor-like [Bactrocera dorsalis]
LOC105223372	290	234	270	124	153	112	6.5043	6.0444	6.05126	3.59355	4.08603	2.52671	0.000756933	-1.00877	down	--	--	Molecular Function: calcitonin receptor activity (GO:0004948);; Cellular Component: integral component of plasma membrane (GO:0005887);; Biological Process: G-protein coupled receptor signaling pathway (GO:0007186);; Molecular Function: diuretic hormone receptor activity (GO:0008036);; Molecular Function: neuropeptide receptor activity (GO:0008188);;	K04577|2.44025e-140|dpo:Dpse_GA17177|K04577 calcitonin receptor-like | (RefSeq) GA17177 gene product from transcript GA17177-RB	Neuroactive ligand-receptor interaction (ko04080)	[T]	Signal transduction mechanisms	7 transmembrane receptor (Secretin family)	Diuretic hormone receptor (Precursor) OS=Acheta domesticus (House cricket) PE=2 SV=1	T	Signal transduction mechanisms	PREDICTED: calcitonin gene-related peptide type 1 receptor-like [Bactrocera dorsalis]
LOC105223373	27269	24585	27999	15229	8544	15167	327.271	340.197	336.471	237.335	122.113	183.124	0.000150403	-1.03102	down	--	--	--	--	--	--	--	--	--	--	--	PREDICTED: uncharacterized protein DDB_G0286299 [Bactrocera dorsalis]
LOC105223379	189	145	279	101	96	92	3.16572	2.7986	4.69144	2.20616	1.90962	1.54523	0.00615417	-1.01637	down	[R]	General function prediction only	--	--	--	[I]	Lipid transport and metabolism	Partial alpha/beta-hydrolase lipase region;; Alpha/beta hydrolase family;; alpha/beta hydrolase fold;; Alpha/beta hydrolase family	Lipase 3 (Precursor) GN=Lip3 OS=Drosophila melanogaster (Fruit fly) PE=2 SV=1	I	Lipid transport and metabolism	PREDICTED: lipase 3-like, partial [Bactrocera dorsalis]
LOC105223386	775	375	607	142	168	132	12.3282	6.87884	9.67145	2.92376	3.18512	2.10589	1.16e-08	-1.85979	down	[E]	Amino acid transport and metabolism	Molecular Function: metallocarboxypeptidase activity (GO:0004181);; Cellular Component: extracellular space (GO:0005615);; Biological Process: neurogenesis (GO:0022008);; Molecular Function: metal ion binding (GO:0046872);;	--	--	[S]	Function unknown	Zinc carboxypeptidase;; Carboxypeptidase activation peptide	Zinc carboxypeptidase A 1 (Precursor) GN=CG17633 OS=Drosophila melanogaster (Fruit fly) PE=2 SV=1	R	General function prediction only	PREDICTED: zinc carboxypeptidase A 1-like [Bactrocera dorsalis]
LOC105223388	13244	9129	3962	5298	3118	2884	192.213	152.756	57.568	99.8471	53.8925	42.1062	0.0399427	-1.04797	down	[E]	Amino acid transport and metabolism	Molecular Function: metallocarboxypeptidase activity (GO:0004181);; Cellular Component: extracellular space (GO:0005615);; Biological Process: proteolysis (GO:0006508);; Molecular Function: zinc ion binding (GO:0008270);; Biological Process: neurogenesis (GO:0022008);;	--	--	[S]	Function unknown	Zinc carboxypeptidase;; Carboxypeptidase activation peptide	Zinc carboxypeptidase A 1 (Precursor) GN=GA14587 OS=Drosophila pseudoobscura pseudoobscura (Fruit fly) PE=3 SV=1	R	General function prediction only	PREDICTED: zinc carboxypeptidase A 1-like [Bactrocera dorsalis]
LOC105223413	2226	2218	2390	804	1196	1047	7.72539	8.86618	8.31263	3.67427	4.94913	3.65499	4.05e-12	-1.20188	down	--	--	Molecular Function: calcium ion binding (GO:0005509);; Cellular Component: integral component of plasma membrane (GO:0005887);; Cellular Component: microvillus (GO:0005902);; Biological Process: homophilic cell adhesion via plasma membrane adhesion molecules (GO:0007156);; Cellular Component: apical plasma membrane (GO:0016324);; Biological Process: calcium-dependent cell-cell adhesion via plasma…	--	--	[S]	Function unknown	Cadherin domain;; Cadherin-like	Cadherin-related tumor suppressor (Precursor) GN=ft OS=Drosophila melanogaster (Fruit fly) PE=1 SV=3	S	Function unknown	PREDICTED: cadherin-23 [Bactrocera dorsalis]
LOC105223442	4129	3413	2562	1524	1259	628	41.8323	39.8688	25.9845	20.0427	15.186	6.3927	0.00126387	-1.37883	down	[I]	Lipid transport and metabolism	Molecular Function: carboxylic ester hydrolase activity (GO:0004091);; Molecular Function: calcium ion binding (GO:0005509);; Cellular Component: basement membrane (GO:0005604);; Biological Process: motor neuron axon guidance (GO:0008045);; Biological Process: synaptic target inhibition (GO:0016201);;	--	--	[R]	General function prediction only	Carboxylesterase family;; alpha/beta hydrolase fold	Glutactin (Precursor) GN=Glt OS=Drosophila melanogaster (Fruit fly) PE=1 SV=2	I	Lipid transport and metabolism	PREDICTED: glutactin [Bactrocera dorsalis]
LOC105223494	1219	1303	1115	289	363	521	10.8213	13.345	9.96342	3.34169	3.83005	4.69996	2.75e-14	-1.66455	down	[P]	Inorganic ion transport and metabolism	Molecular Function: zinc ion transmembrane transporter activity (GO:0005385);; Biological Process: cation transport (GO:0006812);; Biological Process: response to zinc ion (GO:0010043);; Cellular Component: integral component of membrane (GO:0016021);; Biological Process: transmembrane transport (GO:0055085);;	K14689|4.10541e-148|dvi:Dvir_GJ15930|K14689 solute carrier family 30 (zinc transporter), member 2 | (RefSeq) GJ15930 gene product from transcript GJ15930-RA	--	[P]	Inorganic ion transport and metabolism	Cation efflux family	Probable zinc transporter protein DDB_G0283629 GN=DDB_G0283629 OS=Dictyostelium discoideum (Slime mold) PE=3 SV=1	P	Inorganic ion transport and metabolism	PREDICTED: zinc transporter 2 [Bactrocera dorsalis]
LOC105223546	44	45	72	15	14	23	1.22155	1.44147	2.03687	0.541524	0.459117	0.646447	0.0047447	-1.40409	down	--	--	--	--	--	--	--	--	--	S	Function unknown	PREDICTED: formin-like [Bactrocera dorsalis]
LOC105223555	1226	1070	1967	182	350	515	3.3589	3.37692	5.39478	0.646692	1.14025	1.41723	3.33e-08	-1.92521	down	--	--	Cellular Component: extracellular region (GO:0005576);; Biological Process: chorion-containing eggshell formation (GO:0007304);; Biological Process: anterior/posterior axis specification, embryo (GO:0008595);; Biological Process: cellular component assembly involved in morphogenesis (GO:0010927);; Cellular Component: cell periphery (GO:0071944);;	K20228|0|mde:101887895|K20228 female sterile (1) Nasrat | (RefSeq) uncharacterized LOC101887895	MAPK signaling pathway - fly (ko04013)	--	--	--	--	S	Function unknown	PREDICTED: LOW QUALITY PROTEIN: uncharacterized protein LOC105223555 [Bactrocera dorsalis]
LOC105223562	299	281	302	109	166	153	3.81148	4.131	3.86282	1.80701	2.52482	1.9631	9.92e-06	-1.06591	down	--	--	Biological Process: mitotic spindle elongation (GO:0000022);; Biological Process: DNA replication checkpoint (GO:0000076);; Cellular Component: histone acetyltransferase complex (GO:0000123);; Molecular Function: RNA 7-methylguanosine cap binding (GO:0000340);; Cellular Component: P-body (GO:0000932);; Molecular Function: translation initiation factor activity (GO:0003743);; Molecular Function: c…	--	--	--	--	EF-hand domain pair;; EF hand;; EF hand;; EF-hand domain;; EF-hand domain pair	Sarcoplasmic calcium-binding protein OS=Perinereis vancaurica tetradentata (Sandworm) PE=1 SV=1	R	General function prediction only	PREDICTED: sarcoplasmic calcium-binding protein [Bactrocera dorsalis]
LOC105223567	6545	9108	6879	2206	1211	4667	31.6872	50.8401	33.3471	13.867	6.98163	22.7319	0.000932009	-1.40681	down	[V]	Defense mechanisms	Molecular Function: ATP binding (GO:0005524);; Biological Process: obsolete ATP catabolic process (GO:0006200);; Cellular Component: integral component of membrane (GO:0016021);; Molecular Function: ATPase activity, coupled to transmembrane movement of substances (GO:0042626);; Biological Process: transmembrane transport (GO:0055085);;	--	--	[Q]	Secondary metabolites biosynthesis, transport and catabolism	ABC transporter;; ABC transporter transmembrane region;; AAA domain;; 50S ribosome-binding GTPase;; P-loop containing region of AAA domain;; Protein of unknown function, DUF258;; Miro-like protein;; AAA domain;; Dynamin family	Probable multidrug resistance-associated protein lethal(2)03659 GN=l(2)03659 OS=Drosophila melanogaster (Fruit fly) PE=2 SV=3	V	Defense mechanisms	PREDICTED: LOW QUALITY PROTEIN: probable multidrug resistance-associated protein lethal(2)03659 [Bactrocera dorsalis]
LOC105223599	1720	587	1066	509	512	404	76.1893	29.9726	47.3043	29.2459	26.9804	18.0103	0.00856686	-1.11246	down	[I]	Lipid transport and metabolism	Molecular Function: fatty-acyl-CoA binding (GO:0000062);;	--	--	[I]	Lipid transport and metabolism	Acyl CoA binding protein	Acyl-CoA-binding protein homolog GN=Dbi OS=Drosophila melanogaster (Fruit fly) PE=2 SV=1	I	Lipid transport and metabolism	PREDICTED: acyl-CoA-binding protein homolog [Bactrocera dorsalis]
LOC105223771	790	793	1099	471	375	491	3.82478	4.42577	5.32947	2.96251	2.16075	2.39077	1.69e-05	-1.01114	down	[E]	Amino acid transport and metabolism	Biological Process: proteolysis (GO:0006508);; Molecular Function: serine-type peptidase activity (GO:0008236);; Cellular Component: membrane (GO:0016020);;	--	--	[O]	Posttranslational modification, protein turnover, chaperones	Dipeptidyl peptidase IV (DPP IV) N-terminal region;; Prolyl oligopeptidase family	Venom dipeptidyl peptidase 4 (Precursor) OS=Apis mellifera (Honeybee) PE=1 SV=1	O	Posttranslational modification, protein turnover, chaperones	PREDICTED: dipeptidyl peptidase 4 [Bactrocera dorsalis]
LOC105223774	284	216	419	120	163	161	2.2979	2.01497	3.40569	1.25502	1.57193	1.31494	0.00160747	-1.02243	down	--	--	Molecular Function: binding (GO:0005488);; Biological Process: pole plasm mRNA localization (GO:0019094);; Biological Process: regulation of cellular process (GO:0050794);;	--	--	--	--	--	Protein swallow GN=swa OS=Drosophila pseudoobscura pseudoobscura (Fruit fly) PE=3 SV=3	S	Function unknown	PREDICTED: LOW QUALITY PROTEIN: protein swallow [Bactrocera dorsalis]
LOC105223844	278	144	367	60	159	127	2.3716	1.41371	3.14174	0.662206	1.61638	1.08563	0.0369421	-1.05056	down	--	--	Molecular Function: sterol O-acyltransferase activity (GO:0004772);; Cellular Component: endoplasmic reticulum (GO:0005783);; Cellular Component: membrane part (GO:0044425);;	K00637|0|dpe:Dper_GL12471|K00637 sterol O-acyltransferase [EC:2.3.1.26] | (RefSeq) GL12471 gene product from transcript GL12471-RA	Steroid biosynthesis (ko00100)	[I]	Lipid transport and metabolism	MBOAT, membrane-bound O-acyltransferase family	Diacylglycerol O-acyltransferase 1 GN=dgat1 OS=Dictyostelium discoideum (Slime mold) PE=3 SV=2	I	Lipid transport and metabolism	PREDICTED: sterol O-acyltransferase 1 [Bactrocera dorsalis]
LOC105223848	43	38	100	11	6	28	0.846569	0.867871	2.01189	0.311527	0.141041	0.568269	0.0279147	-1.41621	down	--	--	Molecular Function: DNA binding (GO:0003677);; Biological Process: egg activation (GO:0007343);; Biological Process: regulation of mitotic cell cycle (GO:0007346);; Biological Process: negative regulation of DNA replication (GO:0008156);;	--	--	--	--	Ankyrin repeats (3 copies);; Ankyrin repeat;; Ankyrin repeat;; Ankyrin repeats (many copies);; Ankyrin repeats (many copies)	DNA replication inhibitor plutonium GN=plu OS=Drosophila melanogaster (Fruit fly) PE=1 SV=1	K	Transcription	PREDICTED: DNA replication inhibitor plutonium isoform X1 [Bactrocera dorsalis]
LOC105223909	93438	78592	73961	30550	32858	35417	297.823	289.438	236.03	124.926	124.77	112.663	6.79e-22	-1.35503	down	--	--	Molecular Function: extracellular matrix structural constituent (GO:0005201);; Cellular Component: collagen type IV trimer (GO:0005587);; Biological Process: dorsal closure (GO:0007391);; Biological Process: oviduct morphogenesis (GO:0035848);;	K06237|0|dvi:Dvir_GJ17223|K06237 collagen, type IV, alpha | (RefSeq) GJ17223 gene product from transcript GJ17223-RA	ECM-receptor interaction (ko04512);; AGE-RAGE signaling pathway in diabetic complications (ko04933)	[W]	Extracellular structures	Collagen triple helix repeat (20 copies);; C-terminal tandem repeated domain in type 4 procollagen	Collagen alpha-1(IV) chain (Precursor) GN=Cg25C OS=Drosophila melanogaster (Fruit fly) PE=2 SV=3	W	Extracellular structures	PREDICTED: collagen alpha-1(IV) chain [Bactrocera dorsalis]
LOC105223911	43523	36723	35606	15605	17822	18440	133.483	129.859	109.348	62.1516	65.0964	56.895	1.02e-19	-1.20338	down	--	--	Cellular Component: collagen trimer (GO:0005581);; Cellular Component: lipid droplet (GO:0005811);; Biological Process: Malpighian tubule morphogenesis (GO:0007443);; Biological Process: skeletal muscle tissue development (GO:0007519);; Biological Process: anterior Malpighian tubule development (GO:0061327);;	K06237|0|mde:101895032|K06237 collagen, type IV, alpha | (RefSeq) collagen alpha-1(III) chain	ECM-receptor interaction (ko04512);; AGE-RAGE signaling pathway in diabetic complications (ko04933)	[W]	Extracellular structures	Collagen triple helix repeat (20 copies);; C-terminal tandem repeated domain in type 4 procollagen	Collagen alpha-1(IV) chain (Precursor) GN=Cg25C OS=Drosophila melanogaster (Fruit fly) PE=2 SV=3	W	Extracellular structures	PREDICTED: collagen alpha-1(IV) chain [Bactrocera dorsalis]
LOC105224006	7543	7547	8367	2723	2511	2765	54.664	63.0573	60.716	25.6242	21.6593	20.1609	8e-30	-1.57825	down	[O]	Posttranslational modification, protein turnover, chaperones	Molecular Function: ATP binding (GO:0005524);; Cellular Component: nucleus (GO:0005634);; Cellular Component: mitochondrion (GO:0005739);; Cellular Component: lipid droplet (GO:0005811);; Cellular Component: microtubule associated complex (GO:0005875);; Biological Process: protein folding (GO:0006457);; Biological Process: response to heat (GO:0009408);; Molecular Function: ATPase activity (GO:00…	K03283|0|mde:101890944|K03283 heat shock 70kDa protein 1/8 | (RefSeq) heat shock 70 kDa protein cognate 1	Spliceosome (ko03040);; Protein processing in endoplasmic reticulum (ko04141);; Endocytosis (ko04144);; Longevity regulating pathway - multiple species (ko04213)	[O]	Posttranslational modification, protein turnover, chaperones	Hsp70 protein;; MreB/Mbl protein;; NAD-specific glutamate dehydrogenase;; NAD-specific glutamate dehydrogenase	Heat shock 70 kDa protein cognate 1 GN=Hsc70-1 OS=Drosophila melanogaster (Fruit fly) PE=1 SV=1	O	Posttranslational modification, protein turnover, chaperones	PREDICTED: heat shock 70 kDa protein cognate 1 [Bactrocera dorsalis]
LOC105224016	227	164	233	45	60	88	3.77259	3.14534	3.88963	0.959541	1.18421	1.46359	6.86e-08	-1.64862	down	--	--	--	--	--	--	--	SAM domain (Sterile alpha motif);; SAM domain (Sterile alpha motif)	--	--	--	PREDICTED: protein matrimony [Bactrocera dorsalis]
LOC105224017	786	705	592	197	258	457	13.8262	14.2488	11.2863	4.39241	5.46659	8.09431	0.00016666	-1.21026	down	[P]	Inorganic ion transport and metabolism	Molecular Function: N-acetylgalactosamine-4-sulfatase activity (GO:0003943);; Biological Process: metabolic process (GO:0008152);;	K01135|1.69549e-132|dme:Dmel_CG7402|K01135 arylsulfatase B [EC:3.1.6.12] | (RefSeq) CG7402 gene product from transcript CG7402-RA	Glycosaminoglycan degradation (ko00531);; Lysosome (ko04142)	[R]	General function prediction only	Sulfatase;; Type I phosphodiesterase / nucleotide pyrophosphatase	Arylsulfatase (Precursor) OS=Strongylocentrotus purpuratus (Purple sea urchin) PE=2 SV=1	R	General function prediction only	PREDICTED: arylsulfatase B [Bactrocera dorsalis]
LOC105224020	1075	529	880	366	436	409	10.2869	5.83155	8.42471	4.54646	4.96242	3.93762	0.000693395	-1.01188	down	[P]	Inorganic ion transport and metabolism	Molecular Function: N-acetylgalactosamine-4-sulfatase activity (GO:0003943);;	--	--	[R]	General function prediction only	Sulfatase;; Type I phosphodiesterase / nucleotide pyrophosphatase	Arylsulfatase (Precursor) OS=Strongylocentrotus purpuratus (Purple sea urchin) PE=2 SV=1	R	General function prediction only	PREDICTED: arylsulfatase B [Bactrocera dorsalis]
LOC105224046	3500	2636	4634	1123	1481	2127	40.2087	34.9144	53.3052	16.7537	20.2562	24.5782	4.11e-07	-1.2086	down	[Q]	Secondary metabolites biosynthesis, transport and catabolism	Molecular Function: binding (GO:0005488);; Molecular Function: oxidoreductase activity (GO:0016491);;	K14999|6.35509e-175|mde:101899899|K14999 cytochrome P450 family 6 [EC:1.14.-.-] | (RefSeq) cytochrome P450 6a2-like	--	[Q]	Secondary metabolites biosynthesis, transport and catabolism	Cytochrome P450	Probable cytochrome P450 6a13 GN=Cyp6a13 OS=Drosophila melanogaster (Fruit fly) PE=2 SV=1	Q	Secondary metabolites biosynthesis, transport and catabolism	PREDICTED: probable cytochrome P450 6a13 [Bactrocera dorsalis]
LOC105224047	342	281	594	160	94	242	4.03793	3.81964	7.02125	2.43991	1.32248	2.87019	0.00765381	-1.18237	down	[Q]	Secondary metabolites biosynthesis, transport and catabolism	Molecular Function: binding (GO:0005488);; Molecular Function: oxidoreductase activity (GO:0016491);;	K14999|0|mde:101899899|K14999 cytochrome P450 family 6 [EC:1.14.-.-] | (RefSeq) cytochrome P450 6a2-like	--	[Q]	Secondary metabolites biosynthesis, transport and catabolism	Cytochrome P450	Probable cytochrome P450 6a14 GN=Cyp6a14 OS=Drosophila melanogaster (Fruit fly) PE=3 SV=2	Q	Secondary metabolites biosynthesis, transport and catabolism	PREDICTED: cytochrome P450 6a22-like [Bactrocera dorsalis]
LOC105224050	1501	976	3957	372	925	1034	17.0814	12.8004	45.099	5.49268	12.532	11.8387	0.0155121	-1.25376	down	[Q]	Secondary metabolites biosynthesis, transport and catabolism	Molecular Function: oxidoreductase activity (GO:0016491);; Molecular Function: metal ion binding (GO:0046872);;	K14999|0|mde:101899899|K14999 cytochrome P450 family 6 [EC:1.14.-.-] | (RefSeq) cytochrome P450 6a2-like	--	[Q]	Secondary metabolites biosynthesis, transport and catabolism	Cytochrome P450	Probable cytochrome P450 6a13 GN=Cyp6a13 OS=Drosophila melanogaster (Fruit fly) PE=2 SV=1	Q	Secondary metabolites biosynthesis, transport and catabolism	PREDICTED: LOW QUALITY PROTEIN: cytochrome P450 6a22-like [Bactrocera dorsalis]
LOC105224099	1779	824	2264	511	380	620	9.33772	4.98435	11.9023	3.48427	2.37063	3.27268	1.74e-05	-1.55891	down	[S]	Function unknown	Cellular Component: nuclear pore (GO:0005643);; Cellular Component: plasma membrane (GO:0005886);; Biological Process: protein import into nucleus (GO:0006606);; Biological Process: phagocytosis (GO:0006909);; Biological Process: cell adhesion (GO:0007155);; Biological Process: imaginal disc-derived wing morphogenesis (GO:0007476);; Biological Process: motor neuron axon guidance (GO:0008045);; Mo…	--	--	[R]	General function prediction only	Leucine rich repeat;; Leucine Rich repeats (2 copies);; Leucine Rich Repeat;; Leucine rich repeats (6 copies);; Leucine rich repeat;; Leucine Rich repeat	Protein slit C-product (Precursor) GN=sli OS=Drosophila melanogaster (Fruit fly) PE=1 SV=2	T	Signal transduction mechanisms	PREDICTED: leucine-rich repeats and immunoglobulin-like domains protein 1 [Bactrocera dorsalis]
LOC105224111	713769	638610	491386	387480	192963	228585	1381.89	1425.53	952.616	974.183	444.928	445.226	0.00360642	-1.10021	down	--	--	Molecular Function: receptor binding (GO:0005102);; Molecular Function: structural molecule activity (GO:0005198);; Molecular Function: lipid transporter activity (GO:0005319);; Molecular Function: fatty acid binding (GO:0005504);; Cellular Component: extracellular space (GO:0005615);; Cellular Component: lipid droplet (GO:0005811);; Cellular Component: microtubule associated complex (GO:0005875)…	--	--	[I]	Lipid transport and metabolism	Domain of unknown function (DUF1943);; Lipoprotein amino terminal region;; von Willebrand factor type D domain;; Domain of Unknown Function (DUF1081)	Apolipophorin-1 (Precursor) GN=Rfabg OS=Drosophila melanogaster (Fruit fly) PE=1 SV=2	I	Lipid transport and metabolism	PREDICTED: apolipophorins [Bactrocera dorsalis]
LOC105224154	4771	2967	4023	1339	1263	2672	69.4918	49.8215	58.674	25.311	21.8959	39.1564	5.24e-05	-1.17331	down	[I]	Lipid transport and metabolism	Molecular Function: carboxylic ester hydrolase activity (GO:0004091);;	--	--	[R]	General function prediction only	Carboxylesterase family	Esterase SG1 (Precursor; Fragment) GN=SG1 OS=Schizaphis graminum (Green bug aphid) PE=1 SV=1	R	General function prediction only	PREDICTED: LOW QUALITY PROTEIN: acetylcholinesterase-like [Bactrocera dorsalis]
LOC105224159	65	101	68	24	34	27	1.17933	2.10923	1.23752	0.5566	0.716828	0.491882	0.00734705	-1.29617	down	--	--	Biological Process: nuclear division (GO:0000280);; Biological Process: cell fate specification (GO:0001708);; Biological Process: establishment of planar polarity (GO:0001736);; Molecular Function: structural constituent of cytoskeleton (GO:0005200);; Molecular Function: GTP binding (GO:0005525);; Cellular Component: cytoplasm (GO:0005737);; Cellular Component: microtubule (GO:0005874);; Biologi…	--	--	--	--	--	--	S	Function unknown	PREDICTED: enhancer of split malpha protein [Bactrocera dorsalis]
LOC105224162	3024	1478	2215	982	1244	933	35.8568	20.1987	26.2912	15.1078	17.5569	11.1194	0.000756933	-1.04747	down	--	--	--	K10345|3.30672e-157|mde:101893931|K10345 SPRY domain-containing SOCS box protein 3 | (RefSeq) SPRY domain-containing SOCS box protein 3	--	[R]	General function prediction only	SPRY domain	--	R	General function prediction only	PREDICTED: SPRY domain-containing SOCS box protein 3 [Bactrocera dorsalis]
LOC105224200	2633	3177	1512	184	18	58	33.8363	47.0769	19.4531	3.06215	0.275567	0.746014	8.14e-05	-2.47661	down	--	--	--	--	--	--	--	Ecdysteroid kinase;; Protein of unknown function (DUF1679);; Phosphotransferase enzyme family;; Choline/ethanolamine kinase	--	S	Function unknown	PREDICTED: uncharacterized protein LOC105224200 [Bactrocera dorsalis]
LOC105224212	747	1310	894	328	350	584	7.76967	15.7009	9.30879	4.42246	4.33207	6.10887	0.000444131	-1.22793	down	[R]	General function prediction only	Molecular Function: triglyceride lipase activity (GO:0004806);; Biological Process: lipid metabolic process (GO:0006629);;	K01052|2.26644e-138|mde:101889527|K01052 lysosomal acid lipase/cholesteryl ester hydrolase [EC:3.1.1.13] | (RefSeq) lipase 3-like	--	[I]	Lipid transport and metabolism	Partial alpha/beta-hydrolase lipase region;; alpha/beta hydrolase fold;; Alpha/beta hydrolase family;; Alpha/beta hydrolase family	Lipase 1 (Precursor) GN=Lip1 OS=Drosophila melanogaster (Fruit fly) PE=2 SV=2	I	Lipid transport and metabolism	PREDICTED: lipase 1 [Bactrocera dorsalis]
LOC105224215	476	274	902	86	86	321	7.45151	4.94599	14.1262	1.73124	1.59128	5.05248	0.010156	-1.43565	down	--	--	--	--	--	--	--	Ecdysteroid kinase;; Protein of unknown function (DUF1679);; Phosphotransferase enzyme family	--	R	General function prediction only	PREDICTED: uncharacterized protein LOC105224215 [Bactrocera dorsalis]
LOC105224316	2054	2417	2261	770	783	1263	50.6446	68.6936	55.8244	24.6242	22.9696	31.3304	3.45e-10	-1.30467	down	[G]	Carbohydrate transport and metabolism	--	--	--	[PT]	Inorganic ion transport and metabolism;; Signal transduction mechanisms	SMP-30/Gluconolaconase/LRE-like region	--	PT	Inorganic ion transport and metabolism;; Signal transduction mechanisms	PREDICTED: regucalcin-like [Bactrocera dorsalis]
LOC105224326	442	194	492	65	39	194	9.71875	4.91399	10.8399	1.85662	1.00174	4.28816	0.0051279	-1.55798	down	[IQR]	Lipid transport and metabolism;; Secondary metabolites biosynthesis, transport and catabolism;; General function prediction only	--	--	--	[R]	General function prediction only	Enoyl-(Acyl carrier protein) reductase;; short chain dehydrogenase;; KR domain;; NAD dependent epimerase/dehydratase family	L-xylulose reductase {ECO:0000250|UniProtKB:Q7Z4W1} OS=Caenorhabditis elegans PE=1 SV=2	Q	Secondary metabolites biosynthesis, transport and catabolism	PREDICTED: L-xylulose reductase-like [Bactrocera dorsalis]
LOC105224330	740	331	786	131	199	285	12.835	6.62456	13.6578	2.9376	4.1061	4.97373	0.000102471	-1.49127	down	[IQR]	Lipid transport and metabolism;; Secondary metabolites biosynthesis, transport and catabolism;; General function prediction only	--	--	--	[R]	General function prediction only	Enoyl-(Acyl carrier protein) reductase;; short chain dehydrogenase;; KR domain	L-xylulose reductase {ECO:0000250|UniProtKB:Q7Z4W1} OS=Caenorhabditis elegans PE=1 SV=2	Q	Secondary metabolites biosynthesis, transport and catabolism	PREDICTED: L-xylulose reductase-like [Bactrocera dorsalis]
LOC105224331	4948	2143	2287	1185	1284	1132	108.909	54.3633	50.3931	33.849	33.6553	25.049	0.000369639	-1.29124	down	[IQR]	Lipid transport and metabolism;; Secondary metabolites biosynthesis, transport and catabolism;; General function prediction only	--	--	--	[R]	General function prediction only	Enoyl-(Acyl carrier protein) reductase;; short chain dehydrogenase;; KR domain	L-xylulose reductase {ECO:0000250|UniProtKB:Q7Z4W1} OS=Caenorhabditis elegans PE=1 SV=2	Q	Secondary metabolites biosynthesis, transport and catabolism	PREDICTED: L-xylulose reductase-like [Bactrocera dorsalis]
LOC105224338	2013	663	1324	314	611	520	26.38	10.0085	17.3659	5.33931	9.53355	6.84799	0.00133972	-1.33914	down	--	--	--	--	--	--	--	--	--	S	Function unknown	PREDICTED: uncharacterized protein LOC105224338 [Bactrocera dorsalis]
LOC105224340	522	433	717	105	90	140	7.72501	7.38463	10.6265	2.00827	1.57665	2.0804	3.51e-18	-2.25181	down	[E]	Amino acid transport and metabolism	Biological Process: negative regulation of transcription from RNA polymerase II promoter (GO:0000122);; Molecular Function: RNA polymerase II distal enhancer sequence-specific DNA binding (GO:0000980);; Molecular Function: transcriptional repressor activity, RNA polymerase II core promoter proximal region sequence-specific binding (GO:0001078);; Biological Process: heart morphogenesis (GO:0003007…	K00453|0|mde:101890019|K00453 tryptophan 2,3-dioxygenase [EC:1.13.11.11] | (RefSeq) tryptophan 2,3-dioxygenase	Tryptophan metabolism (ko00380)	[E]	Amino acid transport and metabolism	Tryptophan 2,3-dioxygenase;; Tryptophan 2,3-dioxygenase	Tryptophan 2,3-dioxygenase {ECO:0000255|HAMAP-Rule:MF_03020} OS=Drosophila willistoni (Fruit fly) PE=3 SV=1	E	Amino acid transport and metabolism	PREDICTED: tryptophan 2,3-dioxygenase [Bactrocera dorsalis]
LOC105224360	386	413	464	200	175	266	9.21353	11.3645	11.1051	6.18618	4.96269	6.37769	9.73e-06	-1.01007	down	--	--	Molecular Function: glutathione transferase activity (GO:0004364);; Cellular Component: mitochondrial outer membrane (GO:0005741);; Cellular Component: lipid droplet (GO:0005811);;	K00799|6.19745e-64|der:Dere_GG19704|K00799 glutathione S-transferase [EC:2.5.1.18] | (RefSeq) GG19704 gene product from transcript GG19704-RB	Glutathione metabolism (ko00480);; Metabolism of xenobiotics by cytochrome P450 (ko00980);; Drug metabolism - cytochrome P450 (ko00982)	--	--	MAPEG family	--	O	Posttranslational modification, protein turnover, chaperones	PREDICTED: microsomal glutathione S-transferase 1 [Bactrocera dorsalis]
LOC105224361	2936	1627	3231	1138	1440	1241	27.8331	17.7741	30.6709	14.0014	16.2495	11.8341	0.000247032	-1.00766	down	[E]	Amino acid transport and metabolism	Biological Process: protein targeting to Golgi (GO:0000042);; Cellular Component: chromatin (GO:0000785);; Molecular Function: cystathionine beta-synthase activity (GO:0004122);; Cellular Component: centrosome (GO:0005813);; Cellular Component: spindle (GO:0005819);; Biological Process: cysteine biosynthetic process from serine (GO:0006535);; Biological Process: centrosome cycle (GO:0007098);; Bi…	K01697|0|mde:101897352|K01697 cystathionine beta-synthase [EC:4.2.1.22] | (RefSeq) cystathionine beta-synthase	Glycine, serine and threonine metabolism (ko00260);; Cysteine and methionine metabolism (ko00270);; Biosynthesis of amino acids (ko01230)	[E]	Amino acid transport and metabolism	Pyridoxal-phosphate dependent enzyme;; CBS domain	Cystathionine beta-synthase GN=cysB OS=Dictyostelium discoideum (Slime mold) PE=2 SV=2	E	Amino acid transport and metabolism	PREDICTED: cystathionine beta-synthase [Bactrocera dorsalis]
LOC105224369	164	148	128	35	51	64	0.578929	0.583223	0.504778	0.152362	0.248046	0.218553	1.16e-05	-1.50275	down	--	--	Biological Process: cell morphogenesis (GO:0000902);; Molecular Function: structural constituent of chitin-based cuticle (GO:0005214);; Cellular Component: plasma membrane (GO:0005886);; Biological Process: imaginal disc-derived wing morphogenesis (GO:0007476);; Biological Process: rhythmic behavior (GO:0007622);; Biological Process: circadian rhythm (GO:0007623);; Cellular Component: integral co…	--	--	--	--	Zona pellucida-like domain	--	S	Function unknown	PREDICTED: uncharacterized protein LOC105224369 [Bactrocera dorsalis]
LOC105224393	2577	2229	2148	504	724	1231	31.672	31.5762	26.4294	8.03836	10.5978	15.2107	3.16e-08	-1.51979	down	--	--	Molecular Function: serine-type carboxypeptidase activity (GO:0004185);; Biological Process: proteolysis (GO:0006508);;	K09646|0|mde:101887853|K09646 serine carboxypeptidase 1 [EC:3.4.16.-] | (RefSeq) retinoid-inducible serine carboxypeptidase-like	--	[O]	Posttranslational modification, protein turnover, chaperones	Serine carboxypeptidase	Venom serine carboxypeptidase (Precursor) OS=Apis mellifera (Honeybee) PE=2 SV=1	O	Posttranslational modification, protein turnover, chaperones	PREDICTED: retinoid-inducible serine carboxypeptidase-like [Bactrocera dorsalis]
LOC105224532	1791	833	1386	571	465	195	47.4297	25.4311	36.7723	19.6133	14.673	5.19108	0.00415753	-1.40109	down	--	--	Molecular Function: calcium ion binding (GO:0005509);; Cellular Component: extracellular region (GO:0005576);; Biological Process: phospholipid metabolic process (GO:0006644);; Biological Process: lipid catabolic process (GO:0016042);; Molecular Function: calcium-dependent phospholipase A2 activity (GO:0047498);;	K01047|3.51213e-93|dya:Dyak_GE19126|K01047 secretory phospholipase A2 [EC:3.1.1.4] | (RefSeq) dyak_GLEANR_2901; GE19126 gene product from transcript GE19126-RA	Glycerophospholipid metabolism (ko00564);; Ether lipid metabolism (ko00565);; Arachidonic acid metabolism (ko00590);; alpha-Linolenic acid metabolism (ko00592)	--	--	Phospholipase A2	Phospholipase A2 OS=Apis cerana cerana (Oriental honeybee) PE=2 SV=1	I	Lipid transport and metabolism	PREDICTED: phospholipase A2 [Bactrocera dorsalis]
LOC105224545	781	736	1287	391	375	427	8.16682	8.87374	13.5393	5.40577	4.7549	4.48901	4.41e-06	-1.21194	down	--	--	--	--	--	--	--	--	--	S	Function unknown	PREDICTED: uncharacterized protein LOC105224545 [Bactrocera dorsalis]
LOC105224549	2158	1677	1525	398	993	1101	32.4946	29.1226	23.0012	7.77626	17.807	16.6791	0.00270727	-1.10358	down	--	--	Molecular Function: structural constituent of chitin-based cuticle (GO:0005214);;	--	--	--	--	Insect cuticle protein	Pro-resilin (Precursor) GN=resilin OS=Drosophila melanogaster (Fruit fly) PE=1 SV=1	R	General function prediction only	PREDICTED: pro-resilin [Bactrocera dorsalis]
LOC105224577	4206	4341	2806	1321	607	1737	35.0707	41.7337	23.4258	14.3021	6.02291	14.5721	0.000102685	-1.53223	down	[R]	General function prediction only	Molecular Function: hydrolase activity (GO:0016787);;	--	--	[OR]	Posttranslational modification, protein turnover, chaperones;; General function prediction only	Peptidase family M28;; Peptidase family M20/M25/M40	Putative endoplasmic reticulum metallopeptidase 1-A {ECO:0000250|UniProtKB:Q6UPR8} GN=B0495.7 OS=Caenorhabditis elegans PE=1 SV=2	O	Posttranslational modification, protein turnover, chaperones	PREDICTED: endoplasmic reticulum metallopeptidase 1-like [Bactrocera dorsalis]
LOC105224617	80	68	115	27	45	33	0.867247	0.848584	1.2518	0.367686	0.582212	0.35908	0.00737487	-1.19362	down	[G]	Carbohydrate transport and metabolism	Molecular Function: hexokinase activity (GO:0004396);; Biological Process: carbohydrate metabolic process (GO:0005975);; Biological Process: cellular metabolic process (GO:0044237);; Biological Process: lateral inhibition (GO:0046331);;	K00844|0|mde:101891381|K00844 hexokinase [EC:2.7.1.1] | (RefSeq) hexokinase type 2	Glycolysis / Gluconeogenesis (ko00010);; Fructose and mannose metabolism (ko00051);; Galactose metabolism (ko00052);; Starch and sucrose metabolism (ko00500);; Amino sugar and nucleotide sugar metabolism (ko00520);; Carbon metabolism (ko01200)	[G]	Carbohydrate transport and metabolism	Hexokinase;; Hexokinase	Hexokinase type 2 GN=Hex-t2 OS=Drosophila melanogaster (Fruit fly) PE=2 SV=4	G	Carbohydrate transport and metabolism	PREDICTED: hexokinase-2-like [Bactrocera dorsalis]
LOC105224655	5234	8311	4026	2906	2932	2697	75.5693	138.366	58.2065	54.4757	50.4156	39.1764	0.0051279	-1.02448	down	--	--	Molecular Function: serine-type endopeptidase inhibitor activity (GO:0004867);; Cellular Component: extracellular space (GO:0005615);; Molecular Function: peptidase activity (GO:0008233);; Biological Process: negative regulation of endopeptidase activity (GO:0010951);; Biological Process: regulation of proteolysis (GO:0030162);; Biological Process: multicellular organism reproduction (GO:0032504)…	--	--	[V]	Defense mechanisms	Serpin (serine protease inhibitor)	Alaserpin (Precursor) OS=Manduca sexta (Tobacco hawkmoth) PE=1 SV=1	O	Posttranslational modification, protein turnover, chaperones	PREDICTED: alaserpin [Bactrocera dorsalis]
LOC105224660	2532	1911	2155	550	832	961	68.6395	59.7178	58.4945	19.3327	26.8554	26.2091	3.67e-16	-1.52904	down	--	--	Biological Process: inter-male aggressive behavior (GO:0002121);; Biological Process: metabolic process (GO:0008152);; Molecular Function: glucuronosyltransferase activity (GO:0015020);;	K00699|1.5842e-54|mde:101899999|K00699 glucuronosyltransferase [EC:2.4.1.17] | (RefSeq) UDP-glucuronosyltransferase 2B17-like	Pentose and glucuronate interconversions (ko00040);; Ascorbate and aldarate metabolism (ko00053);; Starch and sucrose metabolism (ko00500);; Retinol metabolism (ko00830);; Porphyrin and chlorophyll metabolism (ko00860);; Metabolism of xenobiotics by cytochrome P450 (ko00980);; Drug metabolism - cytochrome P450 (ko00982);; Drug metabolism - other enzymes (ko00983)	[GC]	Carbohydrate transport and metabolism;; Energy production and conversion	UDP-glucoronosyl and UDP-glucosyl transferase	Putative UDP-glucuronosyltransferase ugt-60 (Precursor) GN=ugt-60 OS=Caenorhabditis elegans PE=3 SV=2	G	Carbohydrate transport and metabolism	PREDICTED: UDP-glucuronosyltransferase 2A3-like, partial [Bactrocera dorsalis]
LOC105224684	1697	2284	2254	532	584	797	15.6737	24.2431	20.9911	6.35233	6.42492	7.37318	6.2e-17	-1.72915	down	[S]	Function unknown	--	--	--	[R]	General function prediction only	Leucine Rich repeats (2 copies);; Leucine rich repeat;; Leucine Rich Repeat;; Leucine rich repeat;; Leucine Rich repeat	Protein lap4 OS=Drosophila melanogaster (Fruit fly) PE=1 SV=1	S	Function unknown	PREDICTED: leucine-rich repeat protein SHOC-2 [Bactrocera dorsalis]
LOC105224693	65	48	120	11	39	28	0.960852	0.824086	1.78356	0.20936	0.684948	0.417401	0.0439553	-1.22482	down	--	--	Biological Process: protein targeting to Golgi (GO:0000042);; Cellular Component: endoplasmic reticulum lumen (GO:0005788);; Biological Process: maternal specification of dorsal/ventral axis, oocyte, soma encoded (GO:0007313);; Biological Process: Toll signaling pathway (GO:0008063);; Biological Process: protein secretion (GO:0009306);; Biological Process: embryo development ending in birth or eg…	K09586|7.83614e-109|dpo:Dpse_GA23336|K09586 endoplasmic reticulum protein 29 | (RefSeq) GA23336 gene product from transcript GA23336-RA	Protein processing in endoplasmic reticulum (ko04141)	--	--	ERp29, N-terminal domain;; Endoplasmic reticulum protein ERp29, C-terminal domain	Protein windbeutel (Precursor) GN=wbl OS=Drosophila melanogaster (Fruit fly) PE=1 SV=1	O	Posttranslational modification, protein turnover, chaperones	PREDICTED: protein windbeutel [Bactrocera dorsalis]
LOC105224701	183	140	279	57	92	123	2.7495	2.42334	4.20406	1.08923	1.651	1.857	0.00714446	-1.09147	down	--	--	Cellular Component: chromatin (GO:0000785);; Biological Process: cytokinesis (GO:0000910);; Molecular Function: protein binding (GO:0005515);; Cellular Component: cell cortex (GO:0005938);; Biological Process: mitotic spindle organization (GO:0007052);; Biological Process: mitotic cell cycle (GO:0007067);; Biological Process: protein localization (GO:0008104);; Biological Process: histone phospho…	--	--	--	--	Cell division cycle-associated protein 8	Borealin GN=borr OS=Drosophila melanogaster (Fruit fly) PE=1 SV=1	S	Function unknown	PREDICTED: borealin-like isoform X1 [Bactrocera dorsalis]
LOC105224710	103	97	105	50	47	37	0.98626	1.07341	1.01145	0.621473	0.539193	0.358092	0.00626212	-1.0985	down	--	--	Molecular Function: RNA polymerase II regulatory region sequence-specific DNA binding (GO:0000977);; Biological Process: cell fate specification (GO:0001708);; Cellular Component: nucleus (GO:0005634);; Biological Process: border follicle cell migration (GO:0007298);; Biological Process: positive regulation of transcription from RNA polymerase II promoter (GO:0045944);; Biological Process: positi…	K10052|1.66118e-117|mde:101898926|K10052 CCAAT/enhancer binding protein (C/EBP), invertebrate | (RefSeq) CCAAT/enhancer-binding protein	--	[K]	Transcription	Basic region leucine zipper;; bZIP transcription factor	CCAAT/enhancer-binding protein GN=slbo OS=Drosophila virilis (Fruit fly) PE=3 SV=1	K	Transcription	PREDICTED: CCAAT/enhancer-binding protein [Bactrocera dorsalis]
LOC105224758	807	481	365	134	284	342	40.3085	27.7056	18.2438	8.64898	16.8527	17.2003	0.0187693	-1.0668	down	--	--	Cellular Component: extracellular space (GO:0005615);;	--	--	--	--	Single domain von Willebrand factor type C	--	S	Function unknown	PREDICTED: uncharacterized protein LOC105224758 [Bactrocera dorsalis]
LOC105224776	2916	1970	2361	721	1425	1528	144.338	112.411	117.015	46.3037	83.9743	76.0549	0.000401025	-1.00661	down	[I]	Lipid transport and metabolism	Molecular Function: fatty-acyl-CoA binding (GO:0000062);;	--	--	[I]	Lipid transport and metabolism	Acyl CoA binding protein	Acyl-CoA-binding protein homolog GN=Dbi OS=Drosophila melanogaster (Fruit fly) PE=2 SV=1	I	Lipid transport and metabolism	PREDICTED: acyl-CoA-binding protein homolog [Bactrocera dorsalis]
LOC105224821	557	302	233	128	76	113	5.46282	3.41728	2.29124	1.625	0.884708	1.108	0.000519911	-1.56355	down	[S]	Function unknown	--	--	--	[R]	General function prediction only	Leucine rich repeat;; Leucine Rich repeats (2 copies);; Leucine Rich Repeat;; Leucine rich repeats (6 copies);; Leucine Rich repeat;; Leucine rich repeat	Protein toll (Precursor) GN=Tl OS=Drosophila melanogaster (Fruit fly) PE=1 SV=1	S	Function unknown	PREDICTED: slit homolog 2 protein [Bactrocera dorsalis]
LOC105224837	6102	3928	4883	1451	1262	1698	132.12	98.0455	105.858	40.7844	32.5273	36.9695	8.87e-21	-1.76004	down	--	--	--	--	--	--	--	--	--	S	Function unknown	PREDICTED: cuticle protein 38-like [Bactrocera dorsalis]
LOC105224838	2105	1377	2037	452	600	389	47.1057	35.5134	45.6352	13.1332	15.977	8.75612	6.5e-12	-1.85726	down	--	--	--	--	--	--	--	--	--	S	Function unknown	PREDICTED: chorion class B protein L11-like [Bactrocera dorsalis]
LOC105224926	960	819	1507	370	390	549	3.72873	3.6646	5.87091	1.86	1.80721	2.1422	3.09e-07	-1.32016	down	--	--	--	--	--	--	--	--	--	--	--	PREDICTED: uncharacterized protein LOC105224926 isoform X1 [Bactrocera dorsalis]
LOC105224947	9179	5134	8312	3547	2237	3324	126.22	81.3881	114.448	63.3365	36.6277	45.9779	1.1e-05	-1.26479	down	[I]	Lipid transport and metabolism	Molecular Function: 3-hydroxyacyl-CoA dehydrogenase activity (GO:0003857);; Biological Process: fatty acid metabolic process (GO:0006631);; Biological Process: oxidation-reduction process (GO:0055114);; Molecular Function: NAD+ binding (GO:0070403);;	K13247|1.47019e-134|dwi:Dwil_GK25055|K13247 L-gulonate 3-dehydrogenase [EC:1.1.1.45] | (RefSeq) GK25055 gene product from transcript GK25055-RA	Pentose and glucuronate interconversions (ko00040)	[I]	Lipid transport and metabolism	3-hydroxyacyl-CoA dehydrogenase, NAD binding domain;; 3-hydroxyacyl-CoA dehydrogenase, C-terminal domain;; NAD binding domain of 6-phosphogluconate dehydrogenase	--	I	Lipid transport and metabolism	PREDICTED: lambda-crystallin homolog [Bactrocera dorsalis]
LOC105224950	4802	3091	3929	2286	1452	1884	73.21	54.3285	59.9848	45.2499	26.3574	28.8924	0.000292743	-1.04034	down	[HE]	Coenzyme transport and metabolism;; Amino acid transport and metabolism	Molecular Function: phosphoglycerate dehydrogenase activity (GO:0004617);; Biological Process: L-serine biosynthetic process (GO:0006564);; Molecular Function: NAD binding (GO:0051287);; Biological Process: oxidation-reduction process (GO:0055114);;	K00058|0|dvi:Dvir_GJ14930|K00058 D-3-phosphoglycerate dehydrogenase [EC:1.1.1.95] | (RefSeq) GJ14930 gene product from transcript GJ14930-RA	Glycine, serine and threonine metabolism (ko00260);; Carbon metabolism (ko01200);; Biosynthesis of amino acids (ko01230)	[E]	Amino acid transport and metabolism	D-isomer specific 2-hydroxyacid dehydrogenase, NAD binding domain;; D-isomer specific 2-hydroxyacid dehydrogenase, catalytic domain;; Acetohydroxy acid isomeroreductase, catalytic domain	D-3-phosphoglycerate dehydrogenase GN=serA OS=Dictyostelium discoideum (Slime mold) PE=1 SV=1	E	Amino acid transport and metabolism	PREDICTED: D-3-phosphoglycerate dehydrogenase [Bactrocera dorsalis]
LOC105224964	2252	1644	2460	442	150	176	28.4065	23.9118	31.1911	7.41761	2.25236	2.2224	9.15e-09	-2.54321	down	[GEPR]	Carbohydrate transport and metabolism;; Amino acid transport and metabolism;; Inorganic ion transport and metabolism;; General function prediction only	--	--	--	[R]	General function prediction only	Major Facilitator Superfamily;; Sugar (and other) transporter	Organic cation transporter 1 GN=oct-1 OS=Caenorhabditis elegans PE=1 SV=3	R	General function prediction only	PREDICTED: synaptic vesicle glycoprotein 2A-like, partial [Bactrocera dorsalis]
LOC105224985	33183	18901	27644	7146	5523	7175	458.854	301.349	382.767	128.315	90.9575	99.8157	4.17e-18	-1.96259	down	--	--	Molecular Function: structural constituent of cuticle (GO:0042302);;	--	--	--	--	Insect cuticle protein	--	R	General function prediction only	PREDICTED: pro-resilin-like [Bactrocera dorsalis]
LOC105225043	467	563	539	277	128	258	5.18026	7.20107	5.99158	3.98633	1.68492	2.87326	0.00323717	-1.16465	down	--	--	--	--	--	--	--	--	--	S	Function unknown	PREDICTED: uncharacterized protein LOC105225043 [Bactrocera dorsalis]
LOC105225092	4688	2839	4245	1593	2005	2081	63.5385	44.3651	57.6102	28.0233	32.353	28.3699	1.46e-08	-1.07393	down	--	--	Cellular Component: extracellular space (GO:0005615);; Biological Process: response to oxidative stress (GO:0006979);; Molecular Function: lipid binding (GO:0008289);; Biological Process: determination of adult lifespan (GO:0008340);; Biological Process: multicellular organism reproduction (GO:0032504);; Biological Process: carbohydrate homeostasis (GO:0033500);; Biological Process: triglyceride …	K03098|4.92373e-58|mde:101897281|K03098 apolipoprotein D and lipocalin family protein | (RefSeq) apolipoprotein D-like	--	[M]	Cell wall/membrane/envelope biogenesis	Lipocalin-like domain;; Lipocalin / cytosolic fatty-acid binding protein family	Lazarillo protein (Precursor) OS=Schistocerca americana (American grasshopper) PE=1 SV=1	M	Cell wall/membrane/envelope biogenesis	PREDICTED: apolipoprotein D-like [Bactrocera dorsalis]
LOC105225098	1225	848	950	348	391	487	4.44369	3.54786	3.45117	1.63923	1.68755	1.7758	1.42e-12	-1.3313	down	--	--	Biological Process: neuron migration (GO:0001764);; Biological Process: outflow tract morphogenesis (GO:0003151);; Cellular Component: plasma membrane (GO:0005886);; Biological Process: axon guidance (GO:0007411);; Biological Process: ventral cord development (GO:0007419);; Biological Process: tracheal outgrowth, open tracheal system (GO:0007426);; Biological Process: salivary gland boundary spec…	--	--	[T]	Signal transduction mechanisms	Immunoglobulin I-set domain;; Immunoglobulin domain;; Immunoglobulin domain;; Immunoglobulin domain;; Fibronectin type III domain;; Immunoglobulin V-set domain;; CD80-like C2-set immunoglobulin domain	Protein sax-3 (Precursor) GN=sax-3 OS=Caenorhabditis elegans PE=2 SV=1	U	Intracellular trafficking, secretion, and vesicular transport	PREDICTED: uncharacterized protein LOC105225098 [Bactrocera dorsalis]
LOC105225107	87	81	147	26	24	50	0.851148	0.907676	1.43647	0.331445	0.274286	0.487861	0.00133972	-1.47435	down	[S]	Function unknown	--	K05283|6.4202e-62|mde:101889370|K05283 phosphatidylinositol glycan, class W [EC:2.3.-.-] | (RefSeq) uncharacterized protein At4g17910	Glycosylphosphatidylinositol(GPI)-anchor biosynthesis (ko00563)	[S]	Function unknown	GWT1	Phosphatidylinositol-glycan biosynthesis class W protein GN=pigw OS=Dictyostelium discoideum (Slime mold) PE=3 SV=2	G	Carbohydrate transport and metabolism	PREDICTED: uncharacterized protein At4g17910-like [Bactrocera dorsalis]
LOC105225181	2056	1002	1455	503	425	953	36.1271	20.2991	25.6055	11.4772	8.89535	16.846	0.000620843	-1.22793	down	[G]	Carbohydrate transport and metabolism	Molecular Function: phosphatase activity (GO:0003869);;	K21013|4.97791e-102|dvi:Dvir_GJ18537|K21013 farnesyl diphosphate phosphatase [EC:3.1.3.-] | (RefSeq) GJ18537 gene product from transcript GJ18537-RA	--	[P]	Inorganic ion transport and metabolism	Haloacid dehalogenase-like hydrolase;; HAD-hyrolase-like;; Haloacid dehalogenase-like hydrolase	Putative NipSnap protein K02D10.1 GN=K02D10.1 OS=Caenorhabditis elegans PE=2 SV=4	P	Inorganic ion transport and metabolism	PREDICTED: 4-nitrophenylphosphatase-like [Bactrocera dorsalis]
LOC105225192	1785	1625	1479	685	664	889	25.108	26.3653	20.8389	12.5126	11.1193	12.5855	4.87e-12	-1.17251	down	--	--	--	--	--	--	--	Trypsin	Hypodermin-B (Precursor) OS=Hypoderma lineatum (Early cattle grub) PE=1 SV=1	E	Amino acid transport and metabolism	PREDICTED: trypsin [Bactrocera dorsalis]
LOC105225208	1645	966	1573	413	401	645	30.4059	20.5793	29.121	9.89574	8.82706	11.989	6.03e-10	-1.51352	down	--	--	--	--	--	[I]	Lipid transport and metabolism	GNS1/SUR4 family	Elongation of very long chain fatty acids protein AAEL008004 GN=AAEL008004 OS=Aedes aegypti (Yellowfever mosquito) PE=2 SV=2	I	Lipid transport and metabolism	PREDICTED: elongation of very long chain fatty acids protein 7-like [Bactrocera dorsalis]
LOC105225218	302	279	463	60	84	151	2.09882	2.23261	3.22061	0.539288	0.69596	1.05307	2.47e-06	-1.7274	down	--	--	Biological Process: nuclear division (GO:0000280);; Molecular Function: binding (GO:0005488);; Biological Process: DNA metabolic process (GO:0006259);; Biological Process: nucleus organization (GO:0006997);; Cellular Component: nuclear lumen (GO:0031981);; Biological Process: chromosome organization (GO:0051276);;	--	--	--	--	--	Mitosis initiation protein fs(1)Ya GN=fs(1)Ya OS=Drosophila melanogaster (Fruit fly) PE=1 SV=4	S	Function unknown	PREDICTED: LOW QUALITY PROTEIN: mitosis initiation protein fs(1)Ya [Bactrocera dorsalis]
LOC105225237	6061	5670	5626	2760	2885	2981	60.6844	65.6002	55.9095	36.0943	34.2192	29.8458	8.35e-16	-1.05106	down	[E]	Amino acid transport and metabolism	Molecular Function: ornithine-oxo-acid transaminase activity (GO:0004587);; Cellular Component: mitochondrial matrix (GO:0005759);; Biological Process: ornithine metabolic process (GO:0006591);; Biological Process: neurogenesis (GO:0022008);; Molecular Function: pyridoxal phosphate binding (GO:0030170);; Biological Process: L-proline biosynthetic process (GO:0055129);;	K00819|0|mde:101891867|K00819 ornithine--oxo-acid transaminase [EC:2.6.1.13] | (RefSeq) ornithine aminotransferase, mitochondrial	Arginine and proline metabolism (ko00330)	[E]	Amino acid transport and metabolism	Aminotransferase class-III	Ornithine aminotransferase, mitochondrial (Precursor) GN=Oat OS=Drosophila melanogaster (Fruit fly) PE=2 SV=1	E	Amino acid transport and metabolism	PREDICTED: ornithine aminotransferase, mitochondrial [Bactrocera dorsalis]
LOC105225257	2206	2116	2318	714	483	718	20.1877	22.3234	21.2437	8.48313	5.2585	6.6061	6.05e-16	-1.77764	down	--	--	--	K17656|0|dwi:Dwil_GK17770|K17656 mitochondrial splicing suppressor protein 51 | (RefSeq) GK17770 gene product from transcript GK17770-RB	--	--	--	Zinc-finger of mitochondrial splicing suppressor 51	--	S	Function unknown	PREDICTED: uncharacterized protein LOC105225257 [Bactrocera dorsalis]
LOC105225301	359	249	517	95	61	210	3.86202	3.07958	5.57195	1.31486	0.776109	2.26897	0.00243547	-1.43981	down	[Q]	Secondary metabolites biosynthesis, transport and catabolism	Cellular Component: endoplasmic reticulum (GO:0005783);; Biological Process: ecdysone biosynthetic process (GO:0006697);; Biological Process: dorsal closure (GO:0007391);; Biological Process: central nervous system development (GO:0007417);; Biological Process: midgut development (GO:0007494);; Biological Process: head involution (GO:0008258);; Molecular Function: electron carrier activity (GO:00…	K14939|0|dwi:Dwil_GK19177|K14939 cytochrome P450 family 307 subfamily A | (RefSeq) GK19177 gene product from transcript GK19177-RA	Insect hormone biosynthesis (ko00981)	[Q]	Secondary metabolites biosynthesis, transport and catabolism	Cytochrome P450	Cytochrome P450 307a1 GN=spo OS=Drosophila melanogaster (Fruit fly) PE=1 SV=3	Q	Secondary metabolites biosynthesis, transport and catabolism	PREDICTED: cytochrome P450 307a1-like [Bactrocera dorsalis]
LOC105225327	1340	1127	2047	397	482	622	9.62621	9.34025	14.7347	3.69794	4.12572	4.49805	3.65e-11	-1.57895	down	--	--	--	--	--	[T]	Signal transduction mechanisms	Fibronectin type III domain;; Receptor L domain;; Furin-like cysteine rich region	Insulin-like peptide receptor beta chain (Precursor) OS=Branchiostoma lanceolatum (Common lancelet) PE=2 SV=1	T	Signal transduction mechanisms	PREDICTED: insulin-like peptide receptor [Bactrocera dorsalis]
LOC105225337	6719	5725	7499	2522	2268	4023	54.1261	53.1722	60.489	26.3795	21.7538	32.605	2.34e-10	-1.21935	down	[E]	Amino acid transport and metabolism	--	K01278|0|mde:101898217|K01278 dipeptidyl-peptidase 4 [EC:3.4.14.5] | (RefSeq) venom dipeptidyl peptidase 4	--	[O]	Posttranslational modification, protein turnover, chaperones	Dipeptidyl peptidase IV (DPP IV) N-terminal region;; Prolyl oligopeptidase family	Venom dipeptidyl peptidase 4 (Precursor) OS=Apis mellifera (Honeybee) PE=1 SV=1	O	Posttranslational modification, protein turnover, chaperones	PREDICTED: venom dipeptidyl peptidase 4 [Bactrocera dorsalis]
LOC105225353	4244	4186	7419	2944	1940	2823	45.8979	53.8108	83.1516	43.4945	25.9448	32.6056	0.00117919	-1.00557	down	--	--	Molecular Function: aralkylamine N-acetyltransferase activity (GO:0004059);; Molecular Function: arylamine N-acetyltransferase activity (GO:0004060);; Molecular Function: dopamine:sodium symporter activity (GO:0005330);; Cellular Component: integral component of plasma membrane (GO:0005887);; Biological Process: dopamine transport (GO:0015872);; Molecular Function: cocaine binding (GO:0019811);; …	--	--	--	--	Acetyltransferase (GNAT) family	Dopamine N-acetyltransferase {ECO:0000312|EMBL:AAF47172.1} GN=CG3318 OS=Drosophila melanogaster (Fruit fly) PE=1 SV=1	R	General function prediction only	PREDICTED: dopamine N-acetyltransferase isoform X1 [Bactrocera dorsalis]
LOC105225390	1351	1421	1991	537	482	461	14.3161	17.3584	21.1353	7.38282	6.08256	4.91456	6.52e-12	-1.6465	down	--	--	Cellular Component: cytoplasm (GO:0005737);; Biological Process: negative regulation of gene expression (GO:0010629);; Molecular Function: histone deacetylase binding (GO:0042826);; Molecular Function: metal ion binding (GO:0046872);;	--	--	[B]	Chromatin structure and dynamics	SET domain;; MYND finger	SET and MYND domain-containing protein DDB_G0292454 GN=DDB_G0292454 OS=Dictyostelium discoideum (Slime mold) PE=3 SV=1	B	Chromatin structure and dynamics	PREDICTED: uncharacterized protein LOC105225390 [Bactrocera dorsalis]
LOC105225409	2734	2086	2145	1055	697	1295	42.6923	37.5621	33.5336	21.3921	12.9609	20.3402	6.7e-06	-1.19562	down	[E]	Amino acid transport and metabolism	Molecular Function: ornithine decarboxylase activity (GO:0004586);; Biological Process: polyamine biosynthetic process (GO:0006596);;	K01581|0|dpo:Dpse_GA21280|K01581 ornithine decarboxylase [EC:4.1.1.17] | (RefSeq) GA21280 gene product from transcript GA21280-RA	Arginine and proline metabolism (ko00330);; Glutathione metabolism (ko00480)	[E]	Amino acid transport and metabolism	Pyridoxal-dependent decarboxylase, pyridoxal binding domain;; Pyridoxal-dependent decarboxylase, C-terminal sheet domain	Ornithine decarboxylase 1 GN=Odc1 OS=Drosophila melanogaster (Fruit fly) PE=2 SV=3	E	Amino acid transport and metabolism	PREDICTED: ornithine decarboxylase 1 [Bactrocera dorsalis]
LOC105225434	39	124	123	34	21	12	1.2446	4.64766	3.99454	1.41911	0.805931	0.376751	0.0242078	-1.43798	down	--	--	--	K01185|1.91041e-40|dpe:Dper_GL17433|K01185 lysozyme [EC:3.2.1.17] | (RefSeq) GL17433 gene product from transcript GL17433-RA	--	--	--	C-type lysozyme/alpha-lactalbumin family	Lysozyme (Precursor) OS=Hyalophora cecropia (Cecropia moth) PE=2 SV=2	R	General function prediction only	PREDICTED: LOW QUALITY PROTEIN: lysozyme-like [Bactrocera dorsalis]
LOC105225453	156528	137038	178060	69594	63524	74497	1795.22	1812.13	2044.89	1036.51	867.683	859.571	1.05e-21	-1.2153	down	[Z]	Cytoskeleton	Biological Process: cytokinesis (GO:0000910);; Molecular Function: structural constituent of cytoskeleton (GO:0005200);; Molecular Function: ATP binding (GO:0005524);; Cellular Component: lipid droplet (GO:0005811);; Cellular Component: microtubule associated complex (GO:0005875);; Cellular Component: actin filament (GO:0005884);; Biological Process: heart development (GO:0007507);; Biological Pr…	K05692|0|mde:101890414|K05692 actin beta/gamma 1 | (RefSeq) actin-57B	Phagosome (ko04145);; Hippo signaling pathway - fly (ko04391);; Phototransduction - fly (ko04745)	[Z]	Cytoskeleton	Actin	Actin-2, muscle-specific (Precursor) OS=Bactrocera dorsalis (Oriental fruit fly) PE=2 SV=1	Z	Cytoskeleton	PREDICTED: actin-2, muscle-specific-like [Ceratitis capitata]
LOC105225461	113	56	77	33	9	10	1.09608	0.631127	0.750795	0.4104	0.102481	0.088536	0.0188275	-1.49409	down	--	--	Molecular Function: Toll binding (GO:0005121);; Cellular Component: extracellular region (GO:0005576);; Biological Process: Toll signaling pathway (GO:0008063);;	--	--	--	--	--	--	R	General function prediction only	PREDICTED: uncharacterized protein LOC105225461 [Bactrocera dorsalis]
LOC105225680	131	78	59	42	27	27	1.14527	0.781662	0.517546	0.47145	0.282333	0.23531	0.0298939	-1.20381	down	--	--	Molecular Function: oxidoreductase activity (GO:0016491);; Biological Process: oxidation-reduction process (GO:0055114);;	--	--	--	--	Hemocyanin, ig-like domain;; Hemocyanin, copper containing domain;; Hemocyanin, all-alpha domain;; Common central domain of tyrosinase	Phenoloxidase 2 (Precursor) GN=PPO2 OS=Drosophila melanogaster (Fruit fly) PE=1 SV=1	R	General function prediction only	PREDICTED: phenoloxidase 2-like [Bactrocera dorsalis]
LOC105225684	329	263	395	76	81	131	3.75405	3.4609	4.51654	1.11917	1.09278	1.49619	6.51e-11	-1.7494	down	--	--	--	K20227|2.26277e-110|dvi:Dvir_GJ14840|K20227 female sterile (1) M3, polehole | (RefSeq) GJ14840 gene product from transcript GJ14840-RA	MAPK signaling pathway - fly (ko04013)	--	--	--	--	S	Function unknown	PREDICTED: uncharacterized protein LOC105225684, partial [Bactrocera dorsalis]
LOC105225736	1388	1045	600	276	351	254	21.7446	18.8706	9.40503	5.61518	6.53527	3.99865	1.9e-05	-1.64435	down	[R]	General function prediction only	Molecular Function: sterol esterase activity (GO:0004771);; Molecular Function: triglyceride lipase activity (GO:0004806);; Biological Process: lipid catabolic process (GO:0016042);; Cellular Component: cytoplasmic vesicle (GO:0031410);; Biological Process: cholesterol homeostasis (GO:0042632);; Biological Process: triglyceride homeostasis (GO:0070328);;	--	--	[I]	Lipid transport and metabolism	Partial alpha/beta-hydrolase lipase region;; alpha/beta hydrolase fold;; Alpha/beta hydrolase family;; Alpha/beta hydrolase family	Lipase 3 (Precursor) GN=Lip3 OS=Drosophila melanogaster (Fruit fly) PE=2 SV=1	I	Lipid transport and metabolism	PREDICTED: lipase 3-like [Bactrocera dorsalis]
LOC105225825	17892	13390	20280	8325	6898	10906	207.106	178.7	235.06	125.139	95.0891	127.003	1.25e-07	-1.00961	down	--	--	--	K13356|9.41982e-151|mde:101898308|K13356 alcohol-forming fatty acyl-CoA reductase [EC:1.2.1.84] | (RefSeq) putative fatty acyl-CoA reductase CG5065	Peroxisome (ko04146)	[I]	Lipid transport and metabolism	Male sterility protein;; Male sterility protein;; 3-beta hydroxysteroid dehydrogenase/isomerase family;; NAD dependent epimerase/dehydratase family;; KR domain;; short chain dehydrogenase;; Polysaccharide biosynthesis protein	Putative fatty acyl-CoA reductase CG5065 {ECO:0000250|UniProtKB:Q922J9, ECO:0000312|EMBL:AAF57974.1} GN=CG5065 OS=Drosophila melanogaster (Fruit fly) PE=3 SV=1	I	Lipid transport and metabolism	PREDICTED: putative fatty acyl-CoA reductase CG5065 [Bactrocera dorsalis]
LOC105225911	414	305	402	120	137	168	4.33751	3.68102	4.21807	1.63382	1.70337	1.77137	1.37e-12	-1.41714	down	--	--	--	--	--	[A]	RNA processing and modification	Tudor domain	Putative ATP-dependent RNA helicase SoYb GN=SoYb OS=Drosophila melanogaster (Fruit fly) PE=2 SV=3	A	RNA processing and modification	PREDICTED: uncharacterized protein LOC105225911 [Bactrocera dorsalis]
LOC105225924	1249	960	1453	239	280	291	9.59154	8.49522	11.1714	2.38252	2.55927	2.24477	2.18e-37	-2.17543	down	[Q]	Secondary metabolites biosynthesis, transport and catabolism	Biological Process: negative regulation of transcription from RNA polymerase II promoter (GO:0000122);; Biological Process: establishment of imaginal disc-derived wing hair orientation (GO:0001737);; Molecular Function: chromatin binding (GO:0003682);; Molecular Function: ecdysone 20-monooxygenase activity (GO:0004501);; Molecular Function: transmembrane signaling receptor activity (GO:0004888);;…	K10723|0|mde:101896979|K10723 ecdysone 20-monooxygenase [EC:1.14.99.22] | (RefSeq) ecdysone 20-monooxygenase	Insect hormone biosynthesis (ko00981)	[Q]	Secondary metabolites biosynthesis, transport and catabolism	Cytochrome P450	Ecdysone 20-monooxygenase (Precursor) GN=shd OS=Drosophila melanogaster (Fruit fly) PE=1 SV=3	Q	Secondary metabolites biosynthesis, transport and catabolism	PREDICTED: ecdysone 20-monooxygenase [Bactrocera dorsalis]
LOC105225928	13605	10966	12136	4782	5806	5871	148.258	137.773	132.417	67.6655	75.3492	64.364	3.3e-27	-1.20342	down	--	--	Molecular Function: protein phosphatase 1 binding (GO:0008157);; Molecular Function: protein phosphatase regulator activity (GO:0008599);; Biological Process: behavioral response to ethanol (GO:0048149);;	K07189|5.01608e-126|dya:Dyak_GE20018|K07189 protein phosphatase 1 regulatory subunit 3A/B/C/D/E | (RefSeq) Gbs-yak, dyak_GLEANR_3868; GE20018 gene product from transcript GE20018-RA	--	[OT]	Posttranslational modification, protein turnover, chaperones;; Signal transduction mechanisms	Putative phosphatase regulatory subunit	Glycogen-binding subunit 76A GN=Gbs-76A OS=Drosophila melanogaster (Fruit fly) PE=1 SV=1	T	Signal transduction mechanisms	PREDICTED: uncharacterized protein LOC105225928 [Bactrocera dorsalis]
LOC105226031	94244	76876	112698	45275	28418	62145	255.389	240.194	305.806	159.325	91.7131	169.424	0.000123461	-1.06833	down	--	--	Molecular Function: zinc ion binding (GO:0008270);; Biological Process: biosynthetic process (GO:0009058);; Molecular Function: oxidoreductase activity (GO:0016491);; Molecular Function: transferase activity, transferring acyl groups other than amino-acyl groups (GO:0016747);; Molecular Function: hydrolase activity, acting on ester bonds (GO:0016788);; Biological Process: oxidation-reduction proc…	K00665|0|dmo:Dmoj_GI23207|K00665 fatty acid synthase, animal type [EC:2.3.1.85] | (RefSeq) GI23207 gene product from transcript GI23207-RA	Fatty acid biosynthesis (ko00061);; Fatty acid metabolism (ko01212)	[I]	Lipid transport and metabolism	Beta-ketoacyl synthase, N-terminal domain;; Acyl transferase domain;; KR domain;; short chain dehydrogenase;; Beta-ketoacyl synthase, C-terminal domain;; Polyketide synthase dehydratase;; Zinc-binding dehydrogenase;; Thioesterase domain;; Zinc-binding dehydrogenase;; Phosphopantetheine attachment site	Probable polyketide synthase 16 GN=pks16 OS=Dictyostelium discoideum (Slime mold) PE=2 SV=1	I	Lipid transport and metabolism	PREDICTED: fatty acid synthase [Bactrocera dorsalis]
LOC105226077	1885	3494	2240	996	835	1073	18.88	40.3529	22.4734	12.9536	9.95595	10.8063	3.49e-05	-1.36276	down	[S]	Function unknown	--	--	--	[R]	General function prediction only	Leucine rich repeat;; Leucine Rich repeats (2 copies);; Leucine Rich Repeat;; Leucine rich repeat	Leucine-rich repeat-containing protein egg-6 (Precursor) OS=Caenorhabditis elegans PE=2 SV=2	S	Function unknown	PREDICTED: leucine-rich repeat-containing protein 15 [Bactrocera dorsalis]
LOC105226111	1681	4101	5903	1091	508	651	15.7774	44.4005	55.4982	13.2926	5.67608	6.14603	2.5e-05	-1.98206	down	[P]	Inorganic ion transport and metabolism	Molecular Function: alkaline phosphatase activity (GO:0004035);; Biological Process: metabolic process (GO:0008152);; Biological Process: response to nicotine (GO:0035094);;	K01077|0|mde:101897004|K01077 alkaline phosphatase [EC:3.1.3.1] | (RefSeq) membrane-bound alkaline phosphatase	Folate biosynthesis (ko00790)	[P]	Inorganic ion transport and metabolism	Alkaline phosphatase	Membrane-bound alkaline phosphatase (Precursor) GN=Alp-m OS=Bombyx mori (Silk moth) PE=1 SV=4	P	Inorganic ion transport and metabolism	PREDICTED: alkaline phosphatase [Bactrocera dorsalis]
LOC105226135	13208	4846	14643	2277	2574	1505	189.211	80.0401	210.049	42.3441	43.9091	21.6786	1.63e-07	-2.07284	down	--	--	Molecular Function: iron ion binding (GO:0005506);; Cellular Component: cytoplasm (GO:0005737);; Biological Process: inositol catabolic process (GO:0019310);; Molecular Function: inositol oxygenase activity (GO:0050113);; Biological Process: oxidation-reduction process (GO:0055114);;	K00469|0|mde:101894367|K00469 inositol oxygenase [EC:1.13.99.1] | (RefSeq) inositol oxygenase	Ascorbate and aldarate metabolism (ko00053);; Inositol phosphate metabolism (ko00562)	[R]	General function prediction only	Family of unknown function (DUF706)	Inositol oxygenase GN=miox OS=Dictyostelium discoideum (Slime mold) PE=3 SV=1	R	General function prediction only	PREDICTED: inositol oxygenase [Bactrocera dorsalis]
LOC105226153	19840	16150	17383	6738	7492	11368	141.632	132.232	123.868	61.4024	62.2852	80.327	3.09e-12	-1.11996	down	[GEPR]	Carbohydrate transport and metabolism;; Amino acid transport and metabolism;; Inorganic ion transport and metabolism;; General function prediction only	Cellular Component: integral component of membrane (GO:0016021);; Molecular Function: transmembrane transporter activity (GO:0022857);; Biological Process: transmembrane transport (GO:0055085);;	K06258|0|dpo:Dpse_GA16389|K06258 MFS transporter, VNT family, synaptic vesicle glycoprotein 2 | (RefSeq) GA16389 gene product from transcript GA16389-RC	ECM-receptor interaction (ko04512)	[R]	General function prediction only	Major Facilitator Superfamily;; Sugar (and other) transporter	Putative transporter ZK637.1 GN=ZK637.1 OS=Caenorhabditis elegans PE=3 SV=5	R	General function prediction only	PREDICTED: synaptic vesicle glycoprotein 2B [Bactrocera dorsalis]
LOC105226176	2335	1723	2772	688	859	383	26.7487	22.7547	31.7884	10.232	11.719	4.40459	9.45e-06	-1.64652	down	[E]	Amino acid transport and metabolism	Molecular Function: arginase activity (GO:0004053);; Molecular Function: epidermal growth factor receptor binding (GO:0005154);; Cellular Component: extracellular region (GO:0005576);; Cellular Component: mitochondrion (GO:0005739);; Biological Process: axon guidance (GO:0007411);; Biological Process: eye-antennal disc morphogenesis (GO:0007455);; Biological Process: imaginal disc-derived wing ve…	K01476|1.823e-104|dpo:Dpse_GA14794|K01476 arginase [EC:3.5.3.1] | (RefSeq) GA14794 gene product from transcript GA14794-RB	Arginine biosynthesis (ko00220);; Arginine and proline metabolism (ko00330);; Biosynthesis of amino acids (ko01230)	[E]	Amino acid transport and metabolism	Arginase family	--	E	Amino acid transport and metabolism	PREDICTED: arginase-1 [Bactrocera cucurbitae]
LOC105226205	3411	3016	4498	1318	1699	1697	29.2494	29.87	38.7677	14.7033	17.39	14.5503	2.16e-14	-1.24063	down	--	--	--	--	--	--	--	--	--	--	--	PREDICTED: uncharacterized protein LOC105217980 [Bactrocera cucurbitae]
LOC105226212	7224	5258	6462	2846	3103	3456	41.8954	35.1571	37.5254	21.4332	21.4295	20.1624	2.9e-18	-1.05238	down	[Q]	Secondary metabolites biosynthesis, transport and catabolism	Molecular Function: copper ion binding (GO:0005507);; Biological Process: chitin-based cuticle development (GO:0040003);; Molecular Function: hydroquinone:oxygen oxidoreductase activity (GO:0052716);; Biological Process: oxidation-reduction process (GO:0055114);;	--	--	[Q]	Secondary metabolites biosynthesis, transport and catabolism	Multicopper oxidase;; Multicopper oxidase;; Multicopper oxidase	--	Q	Secondary metabolites biosynthesis, transport and catabolism	PREDICTED: laccase-1 [Bactrocera dorsalis]
LOC105226222	1881	1276	2462	533	517	319	16.7841	13.7922	22.2208	6.12299	5.5126	2.96425	7.38e-08	-1.8577	down	--	--	Cellular Component: lipid droplet (GO:0005811);;	--	--	--	--	--	--	S	Function unknown	PREDICTED: uncharacterized protein LOC105226222 isoform X1 [Bactrocera dorsalis]
LOC105226224	5136	5758	4564	1814	1982	1800	14.5693	18.8314	12.9637	6.67947	6.69543	5.13565	1.21e-12	-1.4772	down	--	--	--	--	--	--	--	--	--	S	Function unknown	PREDICTED: proteoglycan 4 [Bactrocera dorsalis]
LOC105226228	712	841	875	261	312	329	7.01314	9.55523	8.63489	3.33067	3.65492	3.25608	4.17e-15	-1.45688	down	[GEPR]	Carbohydrate transport and metabolism;; Amino acid transport and metabolism;; Inorganic ion transport and metabolism;; General function prediction only	--	--	--	[G]	Carbohydrate transport and metabolism	Major Facilitator Superfamily;; Sugar (and other) transporter	Putative inorganic phosphate cotransporter GN=Picot OS=Drosophila ananassae (Fruit fly) PE=3 SV=1	G	Carbohydrate transport and metabolism	PREDICTED: putative inorganic phosphate cotransporter [Bactrocera dorsalis]
LOC105226231	222	142	143	57	69	78	2.55357	1.87762	1.64924	0.854644	0.948691	0.900483	0.000238784	-1.26747	down	[GEPR]	Carbohydrate transport and metabolism;; Amino acid transport and metabolism;; Inorganic ion transport and metabolism;; General function prediction only	--	--	--	[G]	Carbohydrate transport and metabolism	Major Facilitator Superfamily;; Sugar (and other) transporter	Putative inorganic phosphate cotransporter GN=Picot OS=Drosophila melanogaster (Fruit fly) PE=1 SV=1	G	Carbohydrate transport and metabolism	PREDICTED: sialin-like [Bactrocera dorsalis]
LOC105226233	3149	864	1349	317	162	427	34.6504	10.9537	14.8603	4.51817	2.11576	4.71857	4.87e-06	-2.15638	down	[GEPR]	Carbohydrate transport and metabolism;; Amino acid transport and metabolism;; Inorganic ion transport and metabolism;; General function prediction only	--	--	--	[G]	Carbohydrate transport and metabolism	Major Facilitator Superfamily;; Sugar (and other) transporter	Putative inorganic phosphate cotransporter GN=Picot OS=Drosophila melanogaster (Fruit fly) PE=1 SV=1	G	Carbohydrate transport and metabolism	PREDICTED: putative inorganic phosphate cotransporter [Bactrocera dorsalis]
LOC105226238	2233	1972	1853	354	525	1002	22.9442	23.3652	19.0664	4.72113	6.4165	10.356	1.48e-07	-1.67272	down	[GEPR]	Carbohydrate transport and metabolism;; Amino acid transport and metabolism;; Inorganic ion transport and metabolism;; General function prediction only	--	--	--	[G]	Carbohydrate transport and metabolism	Major Facilitator Superfamily;; Sugar (and other) transporter	Putative inorganic phosphate cotransporter GN=Picot OS=Drosophila ananassae (Fruit fly) PE=3 SV=1	G	Carbohydrate transport and metabolism	PREDICTED: putative inorganic phosphate cotransporter [Bactrocera dorsalis]
LOC105226241	4225	5596	3017	1616	371	1771	46.6288	71.205	33.3382	23.1505	4.86892	19.6541	0.00390929	-1.49924	down	[GEPR]	Carbohydrate transport and metabolism;; Amino acid transport and metabolism;; Inorganic ion transport and metabolism;; General function prediction only	Cellular Component: integral component of membrane (GO:0016021);; Biological Process: transmembrane transport (GO:0055085);;	--	--	[G]	Carbohydrate transport and metabolism	Major Facilitator Superfamily;; Sugar (and other) transporter	Putative inorganic phosphate cotransporter GN=Picot OS=Drosophila melanogaster (Fruit fly) PE=1 SV=1	G	Carbohydrate transport and metabolism	PREDICTED: putative inorganic phosphate cotransporter [Bactrocera dorsalis]
LOC105226270	1921	960	1320	329	179	381	26.3743	15.1847	18.1433	5.8586	2.91222	5.2516	4.43e-09	-2.07257	down	[GEPR]	Carbohydrate transport and metabolism;; Amino acid transport and metabolism;; Inorganic ion transport and metabolism;; General function prediction only	Biological Process: transport (GO:0006810);; Cellular Component: membrane (GO:0016020);;	--	--	[G]	Carbohydrate transport and metabolism	Major Facilitator Superfamily;; Sugar (and other) transporter	Putative inorganic phosphate cotransporter GN=Picot OS=Drosophila melanogaster (Fruit fly) PE=1 SV=1	G	Carbohydrate transport and metabolism	PREDICTED: putative inorganic phosphate cotransporter, partial [Bactrocera dorsalis]
LOC105226273	8734	3780	6448	965	951	1387	31.9534	15.941	23.6187	4.58123	4.14151	5.10286	1.56e-18	-2.42291	down	--	--	Biological Process: ovarian follicle development (GO:0001541);; Molecular Function: metallopeptidase activity (GO:0008237);; Biological Process: ovarian follicle cell stalk formation (GO:0030713);; Biological Process: nuclear migration (GO:0040023);; Molecular Function: metal ion binding (GO:0046872);;	--	--	[O]	Posttranslational modification, protein turnover, chaperones	Reprolysin (M12B) family zinc metalloprotease;; Metallo-peptidase family M12;; Metallo-peptidase family M12B Reprolysin-like;; Metallo-peptidase family M12B Reprolysin-like;; Metallo-peptidase family M12B Reprolysin-like;; Matrixin	A disintegrin and metalloproteinase with thrombospondin motifs gon-1 (Precursor) GN=gon-1 OS=Caenorhabditis elegans PE=1 SV=3	O	Posttranslational modification, protein turnover, chaperones	PREDICTED: uncharacterized protein LOC105226273 [Bactrocera dorsalis]
LOC105226298	64	429	336	86	57	64	1.28645	9.95504	6.76892	2.2482	1.34542	1.28864	0.0200474	-1.45013	down	--	--	--	--	--	--	--	--	--	S	Function unknown	PREDICTED: uncharacterized protein LOC105210943 [Bactrocera cucurbitae]
LOC105226386	560	726	633	264	107	287	2.0481	3.06194	2.31998	1.25209	0.465344	1.05449	0.000863245	-1.41391	down	--	--	--	--	--	--	--	--	--	S	Function unknown	PREDICTED: mucin-5AC [Bactrocera dorsalis]
LOC105226447	160	145	183	43	80	84	2.387	2.50414	2.74452	0.82645	1.4155	1.26315	0.000347071	-1.21348	down	[R]	General function prediction only	Molecular Function: serine-type endopeptidase activity (GO:0004252);; Molecular Function: calcium ion binding (GO:0005509);; Cellular Component: plasma membrane (GO:0005886);; Biological Process: proteolysis (GO:0006508);; Biological Process: epidermal growth factor receptor signaling pathway (GO:0007173);; Cellular Component: integral component of membrane (GO:0016021);;	K02857|1.63968e-174|mde:101890774|K02857 rhomboid-related protein 1/2/3 [EC:3.4.21.105] | (RefSeq) protein rhomboid	--	[T]	Signal transduction mechanisms	Rhomboid family	Protein rhomboid GN=rho OS=Drosophila melanogaster (Fruit fly) PE=1 SV=2	T	Signal transduction mechanisms	PREDICTED: LOW QUALITY PROTEIN: protein rhomboid [Bactrocera dorsalis]
LOC105226450	3667	2636	3943	1491	870	2038	70.0851	58.0909	75.4622	36.9948	19.805	39.1784	0.000125759	-1.19757	down	--	--	--	K10249|1.2286e-69|dgr:Dgri_GH19804|K10249 elongation of very long chain fatty acids protein 4 [EC:2.3.1.199] | (RefSeq) GH19804 gene product from transcript GH19804-RA	Fatty acid elongation (ko00062)	[I]	Lipid transport and metabolism	GNS1/SUR4 family	Elongation of very long chain fatty acids protein AAEL008004 GN=AAEL008004 OS=Aedes aegypti (Yellowfever mosquito) PE=2 SV=2	I	Lipid transport and metabolism	PREDICTED: elongation of very long chain fatty acids protein AAEL008004-like [Bactrocera dorsalis]
LOC105226462	1092	1061	889	272	196	491	12.8007	14.3317	10.4334	4.14056	2.72841	5.78503	1.13e-06	-1.62496	down	--	--	Molecular Function: electron carrier activity (GO:0009055);; Molecular Function: heme binding (GO:0020037);; Molecular Function: metal ion binding (GO:0046872);;	--	--	[C]	Energy production and conversion	Cytochrome b5-like Heme/Steroid binding domain	Cytochrome b5 GN=Cyt-b5 OS=Musca domestica (House fly) PE=1 SV=1	C	Energy production and conversion	PREDICTED: cytochrome b5 isoform X1 [Bactrocera dorsalis]
LOC105226488	1398	1058	882	417	688	436	10.7246	9.35415	6.77079	4.15484	6.2875	3.36273	0.00139236	-1.08243	down	[V]	Defense mechanisms	Biological Process: G2/M transition of mitotic cell cycle (GO:0000086);; Biological Process: mitotic M phase (GO:0000087);; Molecular Function: non-membrane spanning protein tyrosine phosphatase activity (GO:0004726);; Molecular Function: eye pigment precursor transporter activity (GO:0005395);; Molecular Function: ATP binding (GO:0005524);; Cellular Component: nucleus (GO:0005634);; Cellular Com…	--	--	[Q]	Secondary metabolites biosynthesis, transport and catabolism	ABC-2 type transporter;; ABC transporter;; AAA domain	Protein scarlet GN=st OS=Drosophila melanogaster (Fruit fly) PE=1 SV=3	Q	Secondary metabolites biosynthesis, transport and catabolism	PREDICTED: protein scarlet [Bactrocera dorsalis]
LOC105226555	1082	918	1032	418	308	529	10.2386	10.0194	9.77845	5.13209	3.46522	5.03267	1.17e-08	-1.288	down	--	--	Molecular Function: hydrolase activity (GO:0016787);;	--	--	[E]	Amino acid transport and metabolism	--	--	E	Amino acid transport and metabolism	PREDICTED: uncharacterized protein LOC105226555 [Bactrocera dorsalis]
LOC105226558	915	808	1343	499	292	577	11.3922	11.6026	16.7553	8.06237	4.32395	7.22523	0.000834347	-1.12243	down	--	--	Molecular Function: transporter activity (GO:0005215);; Cellular Component: intracellular (GO:0005622);; Biological Process: transport (GO:0006810);; Molecular Function: vitamin E binding (GO:0008431);;	--	--	[I]	Lipid transport and metabolism	CRAL/TRIO domain;; Divergent CRAL/TRIO domain	--	I	Lipid transport and metabolism	PREDICTED: alpha-tocopherol transfer protein-like [Bactrocera dorsalis]
LOC105226562	11127	8608	11940	4451	2693	4239	37.3914	33.3783	40.3285	19.3838	10.6691	14.1844	7.74e-09	-1.44523	down	[M]	Cell wall/membrane/envelope biogenesis	Biological Process: embryonic epithelial tube formation (GO:0001838);; Molecular Function: chitin synthase activity (GO:0004100);; Biological Process: cuticle chitin biosynthetic process (GO:0006035);; Biological Process: terminal branching, open tracheal system (GO:0007430);; Biological Process: Malpighian tubule morphogenesis (GO:0007443);; Biological Process: chitin-based embryonic cuticle bio…	K00698|0|mde:101895796|K00698 chitin synthase [EC:2.4.1.16] | (RefSeq) uncharacterized LOC101895796	Amino sugar and nucleotide sugar metabolism (ko00520)	[M]	Cell wall/membrane/envelope biogenesis	Chitin synthase;; Glycosyl transferase family group 2;; Glycosyltransferase like family 2	--	M	Cell wall/membrane/envelope biogenesis	PREDICTED: uncharacterized protein LOC105226562 isoform X2 [Bactrocera dorsalis]
LOC105226624	279	117	382	63	56	89	1.83641	0.886255	2.51609	0.536077	0.437044	0.587246	0.000322247	-1.64631	down	--	--	Biological Process: prostaglandin biosynthetic process (GO:0001516);; Molecular Function: peroxidase activity (GO:0004601);; Molecular Function: prostaglandin-endoperoxide synthase activity (GO:0004666);; Molecular Function: binding (GO:0005488);; Cellular Component: microtubule associated complex (GO:0005875);; Biological Process: response to oxidative stress (GO:0006979);; Biological Process: c…	--	--	[R]	General function prediction only	Animal haem peroxidase	Chorion peroxidase (Precursor) GN=Pxt OS=Drosophila melanogaster (Fruit fly) PE=2 SV=3	R	General function prediction only	PREDICTED: chorion peroxidase [Bactrocera dorsalis]
LOC105226644	24486	20256	18490	10363	7205	7024	160.924	153.495	121.649	88.4544	56.3682	46.3518	4.86e-06	-1.31044	down	[F]	Nucleotide transport and metabolism	Molecular Function: formate-tetrahydrofolate ligase activity (GO:0004329);; Molecular Function: methenyltetrahydrofolate cyclohydrolase activity (GO:0004477);; Molecular Function: methylenetetrahydrofolate dehydrogenase (NADP+) activity (GO:0004488);; Molecular Function: ATP binding (GO:0005524);; Cellular Component: lipid droplet (GO:0005811);; Cellular Component: cytosol (GO:0005829);; Biologic…	K00288|0|mde:101891351|K00288 methylenetetrahydrofolate dehydrogenase (NADP+) / methenyltetrahydrofolate cyclohydrolase / formyltetrahydrofolate synthetase [EC:1.5.1.5 3.5.4.9 6.3.4.3] | (RefSeq) C-1-tetrahydrofolate synthase, cytoplasmic	One carbon pool by folate (ko00670)	[H]	Coenzyme transport and metabolism	Formate--tetrahydrofolate ligase;; Tetrahydrofolate dehydrogenase/cyclohydrolase, NAD(P)-binding domain;; Tetrahydrofolate dehydrogenase/cyclohydrolase, catalytic domain	Formyltetrahydrofolate synthetase GN=pug OS=Drosophila melanogaster (Fruit fly) PE=1 SV=4	H	Coenzyme transport and metabolism	PREDICTED: C-1-tetrahydrofolate synthase, cytoplasmic [Bactrocera dorsalis]
LOC105226645	3265	2835	3443	1559	1168	1542	41.59	41.6371	43.9074	25.7767	17.7142	19.7553	9.26e-10	-1.17328	down	[M]	Cell wall/membrane/envelope biogenesis	Molecular Function: phosphoprotein phosphatase activity (GO:0004721);; Biological Process: protein dephosphorylation (GO:0006470);; Molecular Function: methyltransferase activity (GO:0008168);; Biological Process: methylation (GO:0032259);;	--	--	[R]	General function prediction only	MraW methylase family	Probable methyltransferase-like protein 15 homolog GN=CG14683 OS=Drosophila melanogaster (Fruit fly) PE=2 SV=2	R	General function prediction only	PREDICTED: probable methyltransferase-like protein 15 homolog isoform X1 [Bactrocera dorsalis]
LOC105226701	182	131	417	109	80	116	1.33272	1.12705	3.05754	1.01994	0.712743	0.892966	0.0380497	-1.06969	down	--	--	--	--	--	[R]	General function prediction only	RNA recognition motif. (a.k.a. RRM, RBD, or RNP domain);; RNA recognition motif (a.k.a. RRM, RBD, or RNP domain);; RNA recognition motif. (a.k.a. RRM, RBD, or RNP domain)	--	R	General function prediction only	PREDICTED: uncharacterized protein LOC105226701 [Bactrocera dorsalis]
LOC105226717	3568	2337	3099	655	878	2749	59.4582	44.8992	51.7122	14.1677	17.4102	46.0767	0.0286104	-1.04109	down	--	--	--	--	--	--	--	DNA/RNA non-specific endonuclease	--	--	--	PREDICTED: uncharacterized protein LOC105215113 [Bactrocera cucurbitae]
LOC105226742	156785	120767	192296	61093	42728	52597	376.018	333.945	461.798	190.268	122.042	126.906	4.25e-11	-1.54695	down	--	--	Molecular Function: [acyl-carrier-protein] S-acetyltransferase activity (GO:0004313);; Molecular Function: [acyl-carrier-protein] S-malonyltransferase activity (GO:0004314);; Molecular Function: 3-oxoacyl-[acyl-carrier-protein] synthase activity (GO:0004315);; Molecular Function: 3-oxoacyl-[acyl-carrier-protein] reductase (NADPH) activity (GO:0004316);; Molecular Function: 3-hydroxypalmitoyl-[acy…	K00665|0|mde:101888614|K00665 fatty acid synthase, animal type [EC:2.3.1.85] | (RefSeq) fatty acid synthase	Fatty acid biosynthesis (ko00061);; Fatty acid metabolism (ko01212)	[I]	Lipid transport and metabolism	Acyl transferase domain;; Beta-ketoacyl synthase, N-terminal domain;; KR domain;; short chain dehydrogenase;; Beta-ketoacyl synthase, C-terminal domain;; Thioesterase domain;; Zinc-binding dehydrogenase;; Polyketide synthase dehydratase;; Zinc-binding dehydrogenase;; Phosphopantetheine attachment site	Probable polyketide synthase 16 GN=pks16 OS=Dictyostelium discoideum (Slime mold) PE=2 SV=1	I	Lipid transport and metabolism	PREDICTED: fatty acid synthase [Bactrocera dorsalis]
LOC105226747	1080	570	1047	261	241	561	12.5664	7.6497	12.198	3.93942	3.3304	6.5618	0.00053403	-1.29273	down	[M]	Cell wall/membrane/envelope biogenesis	Molecular Function: glucosylceramidase activity (GO:0004348);; Biological Process: primary metabolic process (GO:0044238);; Biological Process: organic substance metabolic process (GO:0071704);;	K01201|0|dmo:Dmoj_GI22783|K01201 glucosylceramidase [EC:3.2.1.45] | (RefSeq) GI22783 gene product from transcript GI22783-RA	Other glycan degradation (ko00511);; Sphingolipid metabolism (ko00600);; Lysosome (ko04142)	[G]	Carbohydrate transport and metabolism	O-Glycosyl hydrolase family 30	Putative glucosylceramidase 4 (Precursor) GN=gba-4 OS=Caenorhabditis elegans PE=3 SV=2	G	Carbohydrate transport and metabolism	PREDICTED: glucosylceramidase-like [Bactrocera dorsalis]
LOC105226762	472	346	410	180	94	234	4.2503	3.59411	3.69554	2.09714	1.00073	2.11969	0.00169926	-1.20814	down	[O]	Posttranslational modification, protein turnover, chaperones	Biological Process: regulation of metabolic process (GO:0019222);; Biological Process: multicellular organism reproduction (GO:0032504);;	--	--	[V]	Defense mechanisms	Serpin (serine protease inhibitor)	Serine protease inhibitor 3/4 (Precursor; Fragment) OS=Lonomia obliqua (Moth) PE=1 SV=1	V	Defense mechanisms	PREDICTED: LOW QUALITY PROTEIN: serpin B13 [Bactrocera dorsalis]
LOC105226764	1484	774	1796	505	504	888	10.2726	6.13564	12.3637	4.4296	4.09886	6.0278	0.00194469	-1.06831	down	[P]	Inorganic ion transport and metabolism	Molecular Function: high-affinity sulfate transmembrane transporter activity (GO:0015381);;	K14708|0|mde:101893532|K14708 solute carrier family 26 (sodium-independent sulfate anion transporter), member 11 | (RefSeq) sodium-independent sulfate anion transporter	--	[P]	Inorganic ion transport and metabolism	Sulfate transporter family;; Sulfate transporter N-terminal domain with GLY motif;; STAS domain	Sulfate permease family protein 3 GN=sulp-3 OS=Caenorhabditis elegans PE=2 SV=3	P	Inorganic ion transport and metabolism	PREDICTED: sodium-independent sulfate anion transporter [Bactrocera dorsalis]
LOC105226766	2966	3088	2800	855	380	1049	23.9689	28.7751	22.6589	8.96453	3.65611	8.5286	2.04e-07	-1.84079	down	[P]	Inorganic ion transport and metabolism	Biological Process: sulfate transport (GO:0008272);; Molecular Function: high-affinity sulfate transmembrane transporter activity (GO:0015381);; Cellular Component: integral component of membrane (GO:0016021);;	K14708|0|mde:101893700|K14708 solute carrier family 26 (sodium-independent sulfate anion transporter), member 11 | (RefSeq) sodium-independent sulfate anion transporter-like	--	[P]	Inorganic ion transport and metabolism	Sulfate transporter family;; Sulfate transporter N-terminal domain with GLY motif;; STAS domain	Sulfate permease family protein 3 GN=sulp-3 OS=Caenorhabditis elegans PE=2 SV=3	P	Inorganic ion transport and metabolism	PREDICTED: sodium-independent sulfate anion transporter-like [Bactrocera dorsalis]
LOC105226778	1730	1240	1068	482	287	600	13.3785	11.0516	8.26915	4.83363	2.63895	4.66693	8.54e-06	-1.49939	down	--	--	Cellular Component: procollagen-proline 4-dioxygenase complex (GO:0016222);; Molecular Function: oxidoreductase activity, acting on paired donors, with incorporation or reduction of molecular oxygen, 2-oxoglutarate as one donor, and incorporation of one atom each of oxygen into both donors (GO:0016706);; Biological Process: single-organism metabolic process (GO:0044710);;	K00472|0|dwi:Dwil_GK13124|K00472 prolyl 4-hydroxylase [EC:1.14.11.2] | (RefSeq) GK13124 gene product from transcript GK13124-RA	Arginine and proline metabolism (ko00330)	[E]	Amino acid transport and metabolism	Prolyl 4-Hydroxylase alpha-subunit, N-terminal region;; 2OG-Fe(II) oxygenase superfamily;; 2OG-Fe(II) oxygenase superfamily	Prolyl 4-hydroxylase subunit alpha-2 (Precursor) GN=phy-2 OS=Caenorhabditis elegans PE=1 SV=1	E	Amino acid transport and metabolism	PREDICTED: prolyl 4-hydroxylase subunit alpha-2 [Bactrocera dorsalis]
LOC105226841	2644	1859	3725	1173	464	627	70.8721	57.4134	100.377	40.8595	14.7873	16.8869	0.000189224	-1.60383	down	--	--	Molecular Function: structural constituent of chitin-based cuticle (GO:0005214);; Cellular Component: extracellular space (GO:0005615);; Biological Process: multicellular organism reproduction (GO:0032504);;	--	--	--	--	Insect cuticle protein	--	S	Function unknown	PREDICTED: larval cuticle protein A3A isoform X1 [Bactrocera dorsalis]
LOC105226890	1319	1766	1701	722	810	494	16.4192	25.3457	21.2094	11.6679	12.0049	6.18727	0.000389184	-1.18234	down	--	--	--	--	--	[B]	Chromatin structure and dynamics	--	--	B	Chromatin structure and dynamics	PREDICTED: uncharacterized protein LOC105226890 [Bactrocera dorsalis]
LOC105226891	1530	1614	1710	656	554	760	15.6396	19.0243	17.5005	8.70281	6.73982	7.81671	8.25e-15	-1.33277	down	--	--	Biological Process: negative regulation of gene expression (GO:0010629);; Molecular Function: histone deacetylase binding (GO:0042826);;	--	--	[B]	Chromatin structure and dynamics	SET domain	Protein msta, isoform A GN=msta OS=Drosophila melanogaster (Fruit fly) PE=2 SV=3	B	Chromatin structure and dynamics	PREDICTED: protein msta, isoform A [Bactrocera dorsalis]
LOC105226900	18923	14643	19774	9890	6314	4591	132.675	118.369	138.827	90.0448	52.7234	32.3806	0.000861774	-1.23021	down	--	--	Molecular Function: serine-type endopeptidase inhibitor activity (GO:0004867);; Cellular Component: extracellular region (GO:0005576);;	--	--	[W]	Extracellular structures	Spondin_N;; Thrombospondin type 1 domain;; Reeler domain;; Kunitz/Bovine pancreatic trypsin inhibitor domain	Kunitz-type serine protease inhibitor BmKTT-2 (Precursor) OS=Mesobuthus martensii (Manchurian scorpion) PE=2 SV=2	W	Extracellular structures	PREDICTED: spondin-1 [Bactrocera dorsalis]
LOC105226914	1428	1582	1991	660	613	994	18.7895	23.9938	26.2294	11.2719	9.60489	13.148	4.21e-08	-1.17581	down	[GEPR]	Carbohydrate transport and metabolism;; Amino acid transport and metabolism;; Inorganic ion transport and metabolism;; General function prediction only	Molecular Function: high-affinity inorganic phosphate:sodium symporter activity (GO:0005316);; Cellular Component: integral component of membrane (GO:0016021);; Biological Process: phosphate ion transmembrane transport (GO:0035435);;	--	--	[G]	Carbohydrate transport and metabolism	Major Facilitator Superfamily	Putative inorganic phosphate cotransporter GN=Picot OS=Drosophila melanogaster (Fruit fly) PE=1 SV=1	G	Carbohydrate transport and metabolism	PREDICTED: vesicular glutamate transporter 3 [Bactrocera dorsalis]
LOC105226968	2275	4025	3293	242	472	721	79.1369	161.429	114.675	10.8879	19.53	25.2193	5.94e-13	-2.58033	down	--	--	--	--	--	--	--	--	--	--	--	PREDICTED: uncharacterized protein LOC105226968 [Bactrocera dorsalis]
LOC105227008	4338	5023	4727	1710	1412	2221	35.7814	47.7714	39.0444	18.3163	13.8662	18.4311	2.29e-13	-1.4318	down	[P]	Inorganic ion transport and metabolism	Molecular Function: alkaline phosphatase activity (GO:0004035);; Cellular Component: extracellular space (GO:0005615);; Biological Process: nervous system development (GO:0007399);; Biological Process: dephosphorylation (GO:0016311);; Biological Process: multicellular organism reproduction (GO:0032504);; Biological Process: epithelial fluid transport (GO:0042045);; Cellular Component: anchored co…	K01077|0|mde:101900255|K01077 alkaline phosphatase [EC:3.1.3.1] | (RefSeq) alkaline phosphatase 4	Folate biosynthesis (ko00790)	[P]	Inorganic ion transport and metabolism	Alkaline phosphatase;; Metalloenzyme superfamily	Alkaline phosphatase 4 (Precursor) GN=Aph-4 OS=Drosophila melanogaster (Fruit fly) PE=2 SV=3	P	Inorganic ion transport and metabolism	PREDICTED: alkaline phosphatase 4 [Bactrocera dorsalis]
LOC105227009	620	535	761	280	372	310	7.24672	7.20872	8.91185	4.2513	5.18293	3.64747	8.29e-06	-1.0039	down	[T]	Signal transduction mechanisms	Molecular Function: calcium-dependent protein serine/threonine phosphatase activity (GO:0004723);; Cellular Component: calcineurin complex (GO:0005955);; Biological Process: protein dephosphorylation (GO:0006470);; Biological Process: neurotransmitter secretion (GO:0007269);; Cellular Component: synaptic vesicle (GO:0008021);; Biological Process: vesicle-mediated transport (GO:0016192);; Biologic…	K04348|1.34031e-129|der:Dere_GG11788|K04348 serine/threonine-protein phosphatase 2B catalytic subunit [EC:3.1.3.16] | (RefSeq) GG11788 gene product from transcript GG11788-RA	Wnt signaling pathway (ko04310)	[R]	General function prediction only	Calcineurin-like phosphoesterase	Serine/threonine-protein phosphatase 2B catalytic subunit 1 GN=CanA1 OS=Drosophila melanogaster (Fruit fly) PE=2 SV=2	R	General function prediction only	PREDICTED: serine/threonine-protein phosphatase 2B catalytic subunit 1 [Bactrocera dorsalis]
LOC105227031	11628	10376	9341	4650	2635	3290	111.559	114.773	89.7361	57.9291	30.1016	31.755	7.66e-07	-1.49458	down	--	--	Molecular Function: catalase activity (GO:0004096);;	--	--	[R]	General function prediction only	Animal haem peroxidase	Chorion peroxidase (Precursor) GN=Pxt OS=Drosophila melanogaster (Fruit fly) PE=2 SV=3	R	General function prediction only	PREDICTED: chorion peroxidase [Bactrocera dorsalis]
LOC105227073	4884	3404	4118	1802	1719	1851	59.0682	47.4649	49.8767	28.2917	24.7559	22.517	6.62e-13	-1.22462	down	--	--	Molecular Function: structural constituent of cuticle (GO:0042302);;	--	--	--	--	Insect cuticle protein	--	R	General function prediction only	PREDICTED: uncharacterized protein LOC105227073 [Bactrocera dorsalis]
LOC105227078	3049	1300	918	816	518	469	31.6648	15.5585	9.54568	11.0039	6.39859	4.89407	0.0101722	-1.29281	down	[GEPR]	Carbohydrate transport and metabolism;; Amino acid transport and metabolism;; Inorganic ion transport and metabolism;; General function prediction only	Biological Process: transport (GO:0006810);; Molecular Function: secondary active organic cation transmembrane transporter activity (GO:0008513);; Cellular Component: membrane (GO:0016020);;	--	--	[R]	General function prediction only	Major Facilitator Superfamily;; Sugar (and other) transporter	Organic cation transporter protein GN=Orct OS=Drosophila melanogaster (Fruit fly) PE=1 SV=1	R	General function prediction only	PREDICTED: organic cation transporter protein-like [Bactrocera dorsalis]
LOC105227146	651	648	674	248	364	378	13.2683	15.219	13.7577	6.54272	8.8231	7.74178	3.19e-08	-1.04151	down	--	--	Molecular Function: structural constituent of chitin-based cuticle (GO:0005214);;	--	--	--	--	Insect cuticle protein	Pupal cuticle protein Edg-78E (Precursor) GN=Edg78E OS=Drosophila melanogaster (Fruit fly) PE=1 SV=1	R	General function prediction only	PREDICTED: pupal cuticle protein Edg-78E-like [Bactrocera dorsalis]
LOC105227158	497	316	634	137	251	256	7.66681	5.6087	9.80006	2.74028	4.60726	3.96581	0.00112018	-1.1319	down	--	--	Molecular Function: gap junction channel activity (GO:0005243);; Cellular Component: gap junction (GO:0005921);; Biological Process: intercellular transport (GO:0010496);; Cellular Component: integral component of membrane (GO:0016021);;	--	--	--	--	Innexin	Innexin inx5 GN=Inx5 OS=Drosophila melanogaster (Fruit fly) PE=2 SV=2	S	Function unknown	PREDICTED: innexin inx5 [Bactrocera dorsalis]
LOC105227171	758	450	682	261	222	432	16.3103	11.129	14.6852	7.27597	5.67653	9.33088	0.000852455	-1.04571	down	--	--	--	--	--	[TV]	Signal transduction mechanisms;; Defense mechanisms	Lectin C-type domain	Accessory gland protein Acp29AB (Precursor) GN=Acp29AB OS=Drosophila simulans (Fruit fly) PE=3 SV=1	TV	Signal transduction mechanisms;; Defense mechanisms	PREDICTED: accessory gland protein Acp29AB-like isoform X1 [Bactrocera dorsalis]
LOC105227321	221	196	206	10	106	66	6.24454	6.36472	5.80887	0.344927	3.54876	1.87667	0.041704	-1.30848	down	--	--	--	--	--	--	--	--	--	--	--	PREDICTED: aquaporin [Bactrocera dorsalis]
LOC105227329	514	504	611	71	216	341	1.43263	1.61861	1.71692	0.254806	0.715585	0.955392	0.00817396	-1.27173	down	--	--	--	--	--	--	--	--	--	--	--	PREDICTED: uncharacterized protein LOC105227329 [Bactrocera dorsalis]
LOC105227367	1291	1128	1365	625	475	583	11.3827	11.4684	12.0504	7.1536	4.98014	5.1646	2.46e-08	-1.17252	down	[GEPR]	Carbohydrate transport and metabolism;; Amino acid transport and metabolism;; Inorganic ion transport and metabolism;; General function prediction only	Molecular Function: secondary active organic cation transmembrane transporter activity (GO:0008513);; Cellular Component: integral component of membrane (GO:0016021);; Biological Process: transmembrane transport (GO:0055085);;	--	--	[R]	General function prediction only	Sugar (and other) transporter;; Major Facilitator Superfamily	Organic cation transporter protein GN=Orct OS=Drosophila melanogaster (Fruit fly) PE=1 SV=1	R	General function prediction only	PREDICTED: solute carrier family 22 member 4-like [Bactrocera dorsalis]
LOC105227406	1647	1544	2029	731	578	708	8.91606	9.47997	10.6591	5.16868	3.73732	3.93365	5.83e-12	-1.3726	down	--	--	--	--	--	--	--	--	--	S	Function unknown	PREDICTED: uncharacterized protein LOC105227406 isoform X1 [Bactrocera dorsalis]
LOC105227442	1607	1679	924	615	611	651	13.6246	16.4092	7.83797	6.77009	6.16516	5.55156	0.000487122	-1.14971	down	--	--	--	--	--	--	--	Chitin binding Peritrophin-A domain	--	R	General function prediction only	PREDICTED: mucin-2-like [Bactrocera dorsalis]
LOC105227458	414	293	303	45	193	168	9.40208	7.67173	6.86936	1.30736	5.20039	3.81839	0.0266904	-1.16531	down	--	--	Molecular Function: serine-type endopeptidase activity (GO:0004252);; Biological Process: proteolysis (GO:0006508);;	--	--	[E]	Amino acid transport and metabolism	Trypsin	Serine protease SP24D (Precursor) GN=Sp24D OS=Anopheles gambiae (African malaria mosquito) PE=2 SV=3	E	Amino acid transport and metabolism	PREDICTED: serine protease SP24D-like [Bactrocera dorsalis]
LOC105227463	1706	1696	1857	512	1029	893	8.23495	9.43769	8.97521	3.20826	5.9111	4.33382	1.2e-05	-1.13429	down	--	--	Biological Process: cell adhesion (GO:0007155);; Molecular Function: carbohydrate binding (GO:0030246);;	--	--	[TV]	Signal transduction mechanisms;; Defense mechanisms	Sushi domain (SCR repeat);; Lectin C-type domain;; F5/8 type C domain	Protein lev-9 (Precursor) GN=lev-9 OS=Caenorhabditis elegans PE=1 SV=3	TV	Signal transduction mechanisms;; Defense mechanisms	PREDICTED: uncharacterized protein LOC105227463 [Bactrocera dorsalis]
LOC105227525	281	214	216	57	88	117	2.05143	1.79985	1.57369	0.537246	0.75951	0.8587	7.98e-06	-1.41962	down	--	--	Molecular Function: transcription factor activity, sequence-specific DNA binding (GO:0003700);; Cellular Component: nucleus (GO:0005634);; Biological Process: regulation of transcription, DNA-templated (GO:0006355);; Biological Process: ectoderm development (GO:0007398);; Biological Process: neuroblast fate determination (GO:0007400);; Biological Process: ventral cord development (GO:0007419);; B…	K09341|2.27435e-85|mde:101898943|K09341 homeobox protein MSX | (RefSeq) muscle segmentation homeobox	--	[R]	General function prediction only	Homeobox domain	Muscle segmentation homeobox GN=Dr OS=Drosophila melanogaster (Fruit fly) PE=2 SV=2	K	Transcription	PREDICTED: muscle segmentation homeobox [Bactrocera dorsalis]
LOC105227591	1570	1218	1721	764	408	576	24.1563	20.8155	25.7074	15.0076	7.43287	8.47513	8.12e-05	-1.28746	down	--	--	Cellular Component: mitochondrial envelope (GO:0005740);; Biological Process: transport (GO:0006810);; Cellular Component: integral component of membrane (GO:0016021);; Molecular Function: transmembrane transporter activity (GO:0022857);;	--	--	[C]	Energy production and conversion	Mitochondrial carrier protein	Mitochondrial substrate carrier family protein D GN=mcfD OS=Dictyostelium discoideum (Slime mold) PE=3 SV=1	C	Energy production and conversion	PREDICTED: solute carrier family 25 member 45 isoform X1 [Bactrocera dorsalis]
LOC105227594	105	105	63	42	35	26	2.14018	2.46317	1.28261	1.10519	0.836705	0.534253	0.023436	-1.18999	down	--	--	--	K13443|8.33895e-53|mde:101895135|K13443 Niemann-Pick C2 protein | (RefSeq) uncharacterized LOC101895135	Lysosome (ko04142)	--	--	ML domain	--	S	Function unknown	PREDICTED: uncharacterized protein LOC105227594 [Bactrocera dorsalis]
LOC105227599	692	652	554	219	213	271	2.03704	2.21335	1.63368	0.834065	0.745993	0.802351	1.05e-11	-1.45234	down	--	--	--	K16469|0|mde:101896413|K16469 rootletin | (RefSeq) rootletin	--	--	--	Ciliary rootlet component, centrosome cohesion	--	S	Function unknown	PREDICTED: rootletin [Bactrocera dorsalis]
LOC105227637	2524	1722	2294	1008	1166	958	28.9749	22.7892	26.3659	15.0211	15.9445	11.0578	6.78e-07	-1.06326	down	[Q]	Secondary metabolites biosynthesis, transport and catabolism	Cellular Component: mitochondrion (GO:0005739);; Molecular Function: electron carrier activity (GO:0009055);; Molecular Function: oxidoreductase activity (GO:0016491);; Molecular Function: metal ion binding (GO:0046872);;	K15004|0|dpo:Dpse_GA27066|K15004 cytochrome P450 family 12 [EC:1.14.-.-] | (RefSeq) GA27066 gene product from transcript GA27066-RA	--	[Q]	Secondary metabolites biosynthesis, transport and catabolism	Cytochrome P450	Probable cytochrome P450 12a5, mitochondrial (Precursor) GN=Cyp12a5 OS=Drosophila melanogaster (Fruit fly) PE=2 SV=1	Q	Secondary metabolites biosynthesis, transport and catabolism	PREDICTED: probable cytochrome P450 12a4, mitochondrial [Bactrocera dorsalis]
LOC105227657	2183	1876	2109	703	459	1093	18.489	18.4082	18.0747	7.63607	4.64453	9.33904	7.97e-07	-1.44026	down	[GEPR]	Carbohydrate transport and metabolism;; Amino acid transport and metabolism;; Inorganic ion transport and metabolism;; General function prediction only	Biological Process: transport (GO:0006810);; Cellular Component: membrane (GO:0016020);; Molecular Function: transmembrane transporter activity (GO:0022857);;	--	--	[R]	General function prediction only	Sugar (and other) transporter;; Major Facilitator Superfamily	Facilitated trehalose transporter Tret1 {ECO:0000250|UniProtKB:Q7PIR5} OS=Culex quinquefasciatus (Southern house mosquito) PE=3 SV=1	R	General function prediction only	PREDICTED: facilitated trehalose transporter Tret1-2 homolog [Bactrocera dorsalis]
LOC105227664	7058	5633	6848	2756	2555	3634	107.943	99.3342	104.864	54.7284	46.5313	55.9067	9.57e-20	-1.17418	down	--	--	Biological Process: heart development (GO:0007507);; Molecular Function: structural constituent of muscle (GO:0008307);;	K19761|6.57935e-89|dmo:Dmoj_GI19134|K19761 gamma-glutamylaminecyclotransferase [EC:2.3.2.-] | (RefSeq) GI19134 gene product from transcript GI19134-RA	--	[S]	Function unknown	AIG2-like family	Troponin C-akin-1 protein GN=Tina-1 OS=Drosophila melanogaster (Fruit fly) PE=2 SV=1	S	Function unknown	PREDICTED: troponin C-akin-1 protein [Bactrocera dorsalis]
LOC105227671	2241	5895	197	62	214	407	57.0178	172.943	4.99728	2.03926	6.45666	10.3952	0.029328	-1.49648	down	--	--	--	--	--	--	--	--	--	--	--	PREDICTED: uncharacterized protein LOC105227671 [Bactrocera dorsalis]
LOC105227715	1863	1733	3265	545	806	855	32.541	34.4999	55.7728	12.2624	16.4904	14.9834	2.73e-09	-1.60418	down	--	--	--	--	--	--	--	--	--	S	Function unknown	PREDICTED: uncharacterized protein LOC105227715 [Bactrocera dorsalis]
LOC105227741	25391	23800	20644	7388	2020	8730	166.196	179.615	135.307	62.7955	15.746	57.4878	0.000117454	-1.7229	down	--	--	Molecular Function: alpha-galactosidase activity (GO:0004557);; Cellular Component: cytoplasm (GO:0005737);; Biological Process: oligosaccharide metabolic process (GO:0009311);; Biological Process: glycoside catabolic process (GO:0016139);; Biological Process: glycosylceramide catabolic process (GO:0046477);;	K01189|0|mde:101892706|K01189 alpha-galactosidase [EC:3.2.1.22] | (RefSeq) alpha-N-acetylgalactosaminidase	Galactose metabolism (ko00052);; Glycerolipid metabolism (ko00561);; Sphingolipid metabolism (ko00600);; Glycosphingolipid biosynthesis - globo series (ko00603);; Lysosome (ko04142)	[G]	Carbohydrate transport and metabolism	Melibiase	Probable alpha-galactosidase (Precursor) GN=melA OS=Dictyostelium discoideum (Slime mold) PE=3 SV=1	G	Carbohydrate transport and metabolism	PREDICTED: LOW QUALITY PROTEIN: alpha-N-acetylgalactosaminidase [Bactrocera dorsalis]
LOC105227780	2290	1549	211	258	143	617	20.2979	15.8346	1.87015	2.96186	1.49994	5.50427	0.028652	-1.42295	down	[GEPR]	Carbohydrate transport and metabolism;; Amino acid transport and metabolism;; Inorganic ion transport and metabolism;; General function prediction only	--	--	--	[G]	Carbohydrate transport and metabolism	Major Facilitator Superfamily	Putative inorganic phosphate cotransporter GN=Picot OS=Drosophila melanogaster (Fruit fly) PE=1 SV=1	G	Carbohydrate transport and metabolism	PREDICTED: putative inorganic phosphate cotransporter [Bactrocera dorsalis]
LOC105227886	923	267	362	147	127	132	37.2283	12.409	14.6145	7.67386	6.07484	5.32406	0.000740429	-1.62741	down	--	--	--	--	--	--	--	Chitin binding Peritrophin-A domain	Peritrophin-1 (Precursor) GN=Aper1 OS=Anopheles gambiae (African malaria mosquito) PE=2 SV=2	R	General function prediction only	PREDICTED: peritrophin-1-like [Bactrocera dorsalis]
LOC105227914	382	671	419	185	300	206	2.16659	4.38478	2.37664	1.35941	2.02696	1.17246	0.0123637	-1.0444	down	--	--	Molecular Function: transmembrane signaling receptor activity (GO:0004888);; Biological Process: positive regulation of antifungal peptide biosynthetic process (GO:0006967);; Biological Process: signal transduction (GO:0007165);; Cellular Component: integral component of membrane (GO:0016021);;	--	--	[R]	General function prediction only	TIR domain;; Leucine rich repeat;; Leucine Rich repeats (2 copies);; TIR domain;; Leucine Rich repeat	--	T	Signal transduction mechanisms	PREDICTED: toll-like receptor 3 [Bactrocera dorsalis]
LOC105227949	758	1127	965	98	293	586	20.718	35.5032	26.4117	3.448	9.51771	16.1105	0.00710781	-1.38928	down	--	--	Cellular Component: extracellular region (GO:0005576);; Molecular Function: isomerase activity (GO:0016853);; Biological Process: melanin biosynthetic process (GO:0042438);; Biological Process: cuticle pigmentation (GO:0048067);;	--	--	--	--	--	Protein yellow (Precursor) GN=y OS=Drosophila melanogaster (Fruit fly) PE=1 SV=1	R	General function prediction only	PREDICTED: major royal jelly protein 1 [Bactrocera dorsalis]
LOC105227980	10724	8679	12695	4461	3393	4742	80.4936	75.1097	95.4107	43.4807	30.3247	35.8075	1.69e-12	-1.35463	down	[I]	Lipid transport and metabolism	Molecular Function: acetate-CoA ligase activity (GO:0003987);; Cellular Component: cytoplasm (GO:0005737);; Molecular Function: AMP binding (GO:0016208);; Biological Process: acetyl-CoA biosynthetic process from acetate (GO:0019427);; Biological Process: behavioral response to ethanol (GO:0048149);;	K01895|0|dmo:Dmoj_GI12200|K01895 acetyl-CoA synthetase [EC:6.2.1.1] | (RefSeq) GI12200 gene product from transcript GI12200-RA	Glycolysis / Gluconeogenesis (ko00010);; Pyruvate metabolism (ko00620);; Propanoate metabolism (ko00640);; Carbon metabolism (ko01200)	[I]	Lipid transport and metabolism	AMP-binding enzyme;; AMP-binding enzyme C-terminal domain	Acetyl-coenzyme A synthetase GN=AcCoAS OS=Drosophila melanogaster (Fruit fly) PE=2 SV=1	I	Lipid transport and metabolism	PREDICTED: acetyl-coenzyme A synthetase [Bactrocera dorsalis]
LOC105227993	254	183	223	114	58	135	5.83435	4.85764	5.13254	3.39649	1.57553	3.11644	0.0145158	-1.03386	down	--	--	Molecular Function: transferase activity (GO:0016740);;	--	--	--	--	Acetyltransferase (GNAT) family	Dopamine N-acetyltransferase {ECO:0000312|EMBL:AAF47172.1} GN=CG3318 OS=Drosophila melanogaster (Fruit fly) PE=1 SV=1	R	General function prediction only	PREDICTED: dopamine N-acetyltransferase-like [Bactrocera dorsalis]
LOC105227994	121	66	86	0	16	21	6.97152	4.38765	4.95629	0	1.03362	1.19416	0.0250346	-1.54214	down	--	--	Molecular Function: N-acetyltransferase activity (GO:0008080);;	--	--	--	--	--	--	R	General function prediction only	PREDICTED: dopamine N-acetyltransferase-like [Bactrocera dorsalis]
LOC105228029	2522	1309	2272	683	868	614	23.2746	13.9276	20.9923	8.18442	9.53176	5.70061	2.03e-06	-1.42262	down	[C]	Energy production and conversion	Biological Process: metabolic process (GO:0008152);; Molecular Function: transferase activity, transferring phosphorus-containing groups (GO:0016772);;	--	--	[G]	Carbohydrate transport and metabolism	FGGY family of carbohydrate kinases, C-terminal domain;; FGGY family of carbohydrate kinases, N-terminal domain	--	G	Carbohydrate transport and metabolism	PREDICTED: FGGY carbohydrate kinase domain-containing protein [Bactrocera dorsalis]
LOC105228039	358	239	404	126	145	184	4.04521	3.11285	4.58028	1.84143	1.95408	2.08903	1.47e-05	-1.13774	down	[Q]	Secondary metabolites biosynthesis, transport and catabolism	--	K14999|2.63169e-80|dvi:Dvir_GJ21718|K14999 cytochrome P450 family 6 [EC:1.14.-.-] | (RefSeq) GJ21718 gene product from transcript GJ21718-RA	--	[Q]	Secondary metabolites biosynthesis, transport and catabolism	Cytochrome P450	Probable cytochrome P450 6a13 GN=Cyp6a13 OS=Drosophila melanogaster (Fruit fly) PE=2 SV=1	Q	Secondary metabolites biosynthesis, transport and catabolism	PREDICTED: probable cytochrome P450 6a13 [Bactrocera dorsalis]
LOC105228069	36445	35326	48874	11294	7592	3111	528.183	590.299	709.268	212.545	131.037	45.3501	3.46e-06	-2.06077	down	--	--	--	--	--	--	--	--	--	S	Function unknown	PREDICTED: uncharacterized protein LOC105228069 [Bactrocera dorsalis]
LOC105228070	53111	43308	35694	8126	29985	16067	741.636	697.264	499.089	147.346	498.671	225.715	0.00605288	-1.19719	down	--	--	--	--	--	--	--	--	--	S	Function unknown	PREDICTED: uncharacterized protein LOC105228070 [Bactrocera dorsalis]
LOC105228083	13213	9464	11882	4133	4637	7152	173.968	143.535	156.657	70.6724	72.6866	94.7337	4.4e-11	-1.16796	down	--	--	Molecular Function: structural constituent of chitin-based cuticle (GO:0005214);;	--	--	--	--	Insect cuticle protein	Endocuticle structural glycoprotein SgAbd-2 OS=Schistocerca gregaria (Desert locust) PE=1 SV=1	S	Function unknown	PREDICTED: endocuticle structural glycoprotein SgAbd-2 [Bactrocera dorsalis]
LOC105228104	374	340	674	166	156	121	3.29243	3.45681	5.92998	1.87673	1.63983	1.05742	7.71e-05	-1.49456	down	[R]	General function prediction only	Molecular Function: binding (GO:0005488);;	--	--	[B]	Chromatin structure and dynamics	MYND finger;; SET domain	Protein msta, isoform B GN=msta OS=Drosophila melanogaster (Fruit fly) PE=3 SV=2	B	Chromatin structure and dynamics	PREDICTED: protein msta, isoform B [Bactrocera dorsalis]
LOC105228106	66	79	86	19	24	34	0.398685	0.549548	0.521198	0.144889	0.173238	0.206316	0.000408648	-1.46732	down	--	--	Molecular Function: bombesin receptor activity (GO:0004946);; Biological Process: neuropeptide signaling pathway (GO:0007218);; Cellular Component: integral component of membrane (GO:0016021);; Biological Process: bombesin receptor signaling pathway (GO:0031989);;	--	--	[T]	Signal transduction mechanisms	7 transmembrane receptor (rhodopsin family)	Tachykinin-like peptides receptor 86C GN=TkR86C OS=Drosophila melanogaster (Fruit fly) PE=2 SV=2	T	Signal transduction mechanisms	PREDICTED: phe13-bombesin receptor [Bactrocera dorsalis]
LOC105228110	812	478	673	368	213	207	19.0531	12.9318	15.8111	11.2179	5.95314	4.87846	0.00416924	-1.17429	down	--	--	Molecular Function: structural constituent of chitin-based cuticle (GO:0005214);;	--	--	--	--	Insect cuticle protein	Endocuticle structural glycoprotein SgAbd-9 OS=Schistocerca gregaria (Desert locust) PE=1 SV=1	R	General function prediction only	PREDICTED: endocuticle structural protein SgAbd-6-like [Bactrocera dorsalis]
LOC105228148	180	221	245	105	78	100	4.71384	6.67355	6.44411	3.57521	2.42302	2.62902	0.000520823	-1.15191	down	--	--	--	--	--	--	--	--	--	S	Function unknown	PREDICTED: uncharacterized protein LOC105228148 [Bactrocera dorsalis]
LOC105228201	16629	7298	11284	4371	2813	7150	203.624	103.038	138.349	69.5014	41.0174	88.0794	0.000968645	-1.23846	down	[Q]	Secondary metabolites biosynthesis, transport and catabolism	Molecular Function: electron carrier activity (GO:0009055);; Cellular Component: membrane (GO:0016020);; Molecular Function: oxidoreductase activity (GO:0016491);; Cellular Component: intracellular membrane-bounded organelle (GO:0043231);; Molecular Function: metal ion binding (GO:0046872);;	--	--	[Q]	Secondary metabolites biosynthesis, transport and catabolism	Cytochrome P450	Probable cytochrome P450 6a23 GN=Cyp6a23 OS=Drosophila melanogaster (Fruit fly) PE=2 SV=2	Q	Secondary metabolites biosynthesis, transport and catabolism	PREDICTED: uncharacterized protein LOC105228201 [Bactrocera dorsalis]
LOC105228216	83	87	293	32	31	68	0.771976	0.739792	2.94172	0.305041	0.268324	0.499315	0.0165343	-1.41141	down	--	--	--	--	--	--	--	SET domain	--	S	Function unknown	PREDICTED: uncharacterized protein LOC105228216 [Bactrocera dorsalis]
LOC105228244	2874	5538	1762	1150	218	660	54.5672	121.233	33.4957	28.3437	4.9282	12.6032	0.0270855	-1.47633	down	[QR]	Secondary metabolites biosynthesis, transport and catabolism;; General function prediction only	Molecular Function: glycine N-methyltransferase activity (GO:0017174);; Biological Process: methylation (GO:0032259);; Molecular Function: dimethylglycine N-methyltransferase activity (GO:0052729);; Molecular Function: sarcosine N-methyltransferase activity (GO:0052730);;	K00552|9.19452e-177|dwi:Dwil_GK13726|K00552 glycine N-methyltransferase [EC:2.1.1.20] | (RefSeq) GK13726 gene product from transcript GK13726-RA	Glycine, serine and threonine metabolism (ko00260)	--	--	Methyltransferase domain;; Methyltransferase domain;; Methyltransferase domain;; Methyltransferase domain;; Methyltransferase domain;; Methyltransferase domain;; Methyltransferase small domain;; ubiE/COQ5 methyltransferase family	--	R	General function prediction only	PREDICTED: glycine N-methyltransferase [Bactrocera dorsalis]
LOC105228298	2365	1992	2765	992	837	785	42.4611	41.2353	49.7056	23.112	17.8949	14.1674	7.25e-10	-1.41588	down	--	--	Molecular Function: glutathione transferase activity (GO:0004364);; Cellular Component: cytoplasm (GO:0005737);;	K00799|4.32803e-108|mde:101897781|K00799 glutathione S-transferase [EC:2.5.1.18] | (RefSeq) glutathione S-transferase theta-1	Glutathione metabolism (ko00480);; Metabolism of xenobiotics by cytochrome P450 (ko00980);; Drug metabolism - cytochrome P450 (ko00982)	[O]	Posttranslational modification, protein turnover, chaperones	Glutathione S-transferase, C-terminal domain;; Glutathione S-transferase, N-terminal domain	Glutathione S-transferase D3 GN=GstD3 OS=Drosophila melanogaster (Fruit fly) PE=2 SV=1	O	Posttranslational modification, protein turnover, chaperones	PREDICTED: glutathione S-transferase theta-1 [Bactrocera dorsalis]
LOC105228319	189	154	980	38	81	25	4.83536	4.54778	25.1406	1.25806	2.45437	0.644599	0.000740707	-2.06193	down	--	--	--	--	--	--	--	Protein of unknown function (DUF725)	--	S	Function unknown	PREDICTED: uncharacterized protein LOC105228319 [Bactrocera dorsalis]
LOC105228342	1545	1241	1390	285	527	884	28.6768	26.5499	25.8199	6.86978	11.6458	16.5011	0.00016807	-1.29909	down	[G]	Carbohydrate transport and metabolism	Biological Process: metabolic process (GO:0008152);; Molecular Function: hydrolase activity, acting on glycosyl bonds (GO:0016798);;	--	--	[G]	Carbohydrate transport and metabolism	Glycosyl hydrolase family 1	Myrosinase 1 {ECO:0000303|PubMed:11804799} OS=Brevicoryne brassicae (Cabbage aphid) PE=1 SV=1	G	Carbohydrate transport and metabolism	PREDICTED: myrosinase 1-like [Bactrocera dorsalis]
LOC105228345	75	131	234	14	24	79	2.89009	5.8375	9.0669	0.703826	1.10348	3.06283	0.0233556	-1.42939	down	--	--	Molecular Function: lysozyme activity (GO:0003796);; Biological Process: cell wall macromolecule catabolic process (GO:0016998);; Biological Process: antimicrobial humoral response (GO:0019730);;	K13915|7.31669e-74|mde:101893594|K13915 lysozyme C [EC:3.2.1.17] | (RefSeq) lysozyme; lysozyme 1-like	--	--	--	C-type lysozyme/alpha-lactalbumin family	Lysozyme 1 (Precursor) OS=Musca domestica (House fly) PE=1 SV=1	R	General function prediction only	PREDICTED: lysozyme 1-like [Bactrocera dorsalis]
LOC105228353	339	166	176	108	58	130	1.94291	1.08099	1.01167	0.778755	0.358254	0.732406	0.0303563	-1.06937	down	--	--	Molecular Function: protein binding (GO:0005515);; Biological Process: Wnt signaling pathway (GO:0016055);; Biological Process: negative regulation of actin filament polymerization (GO:0030837);; Biological Process: imaginal disc-derived wing hair site selection (GO:0035320);; Biological Process: regulation of trichome morphogenesis (GO:2000039);;	--	--	[TZ]	Signal transduction mechanisms;; Cytoskeleton	Diaphanous FH3 Domain	--	TZ	Signal transduction mechanisms;; Cytoskeleton	PREDICTED: uncharacterized protein LOC105228353 isoform X1 [Bactrocera dorsalis]
LOC105228372	627	753	1232	196	287	386	2.05854	2.84916	4.0519	0.832685	1.11947	1.27106	2.02e-06	-1.54131	down	--	--	--	--	--	--	--	EPTP domain	--	R	General function prediction only	PREDICTED: uncharacterized protein LOC105228372 isoform X1 [Bactrocera dorsalis]
LOC105228381	1082	501	1848	349	519	128	24.6233	13.0523	41.8905	10.2035	13.8813	2.92816	0.0200499	-1.34263	down	--	--	Molecular Function: serine-type endopeptidase activity (GO:0004252);; Cellular Component: extracellular space (GO:0005615);; Biological Process: proteolysis (GO:0006508);; Biological Process: digestion (GO:0007586);;	K01312|7.57545e-122|mde:101888438|K01312 trypsin [EC:3.4.21.4] | (RefSeq) trypsin-like	Neuroactive ligand-receptor interaction (ko04080)	[E]	Amino acid transport and metabolism	Trypsin	Trypsin (Precursor) OS=Sarcophaga bullata (Grey flesh fly) PE=1 SV=1	E	Amino acid transport and metabolism	PREDICTED: trypsin-like isoform X2 [Bactrocera dorsalis]
LOC105228382	2264	1498	437	424	106	316	54.5206	41.6078	10.5416	13.2575	3.0204	7.65263	0.00346241	-1.71057	down	--	--	Cellular Component: extracellular region (GO:0005576);; Molecular Function: serine-type peptidase activity (GO:0008236);;	K01312|3.70789e-97|mde:101888266|K01312 trypsin [EC:3.4.21.4] | (RefSeq) trypsin-like	Neuroactive ligand-receptor interaction (ko04080)	[E]	Amino acid transport and metabolism	Trypsin;; Trypsin-like peptidase domain	Trypsin (Precursor) OS=Sarcophaga bullata (Grey flesh fly) PE=1 SV=1	O	Posttranslational modification, protein turnover, chaperones	PREDICTED: trypsin-like [Bactrocera dorsalis]
LOC105228387	11206	3862	10157	2913	2827	4126	223.875	88.9488	203.174	75.5581	67.2628	82.9158	0.000392771	-1.27442	down	--	--	--	K01312|6.72509e-51|mde:101888438|K01312 trypsin [EC:3.4.21.4] | (RefSeq) trypsin-like	Neuroactive ligand-receptor interaction (ko04080)	[E]	Amino acid transport and metabolism	Trypsin	Trypsin (Precursor) OS=Sarcophaga bullata (Grey flesh fly) PE=1 SV=1	E	Amino acid transport and metabolism	PREDICTED: trypsin-like [Bactrocera dorsalis]
LOC105228468	53860	29214	41069	9890	3503	12834	1253.49	783.911	957.066	298.901	97.0946	300.493	8.41e-07	-2.01156	down	--	--	Molecular Function: serine-type endopeptidase activity (GO:0004252);; Cellular Component: extracellular space (GO:0005615);; Biological Process: proteolysis (GO:0006508);; Biological Process: digestion (GO:0007586);;	K01312|1.25481e-129|mde:101888438|K01312 trypsin [EC:3.4.21.4] | (RefSeq) trypsin-like	Neuroactive ligand-receptor interaction (ko04080)	[E]	Amino acid transport and metabolism	Trypsin;; Trypsin-like peptidase domain	Trypsin (Precursor) OS=Sarcophaga bullata (Grey flesh fly) PE=1 SV=1	E	Amino acid transport and metabolism	PREDICTED: LOW QUALITY PROTEIN: trypsin-like [Bactrocera dorsalis]
LOC105228547	3263	1397	1901	1234	401	1017	51.6921	25.5111	30.1511	25.3703	7.5548	16.195	0.0242354	-1.12148	down	--	--	Molecular Function: catalytic activity (GO:0003824);;	--	--	[E]	Amino acid transport and metabolism	Trypsin	Serine protease persephone (Precursor) OS=Drosophila melanogaster (Fruit fly) PE=1 SV=1	E	Amino acid transport and metabolism	PREDICTED: serine protease persephone-like [Bactrocera dorsalis]
LOC105228590	1474	1307	1410	175	475	1175	54.3967	55.6291	52.0983	8.34821	20.8781	43.6332	0.0403401	-1.10736	down	--	--	--	--	--	--	--	Single domain von Willebrand factor type C	--	S	Function unknown	PREDICTED: uncharacterized protein LOC105228590 [Bactrocera dorsalis]
LOC105228668	6714	6075	5901	3254	2067	2863	43.4438	45.3221	38.2342	27.3373	15.9269	18.6333	3.04e-06	-1.18061	down	[GEPR]	Carbohydrate transport and metabolism;; Amino acid transport and metabolism;; Inorganic ion transport and metabolism;; General function prediction only	Molecular Function: sucrose:proton symporter activity (GO:0008506);; Biological Process: sucrose transport (GO:0015770);; Cellular Component: cytoplasmic vesicle (GO:0031410);; Cellular Component: apical part of cell (GO:0045177);;	K15378|0|dan:Dana_GF23582|K15378 solute carrier family 45, member 1/2/4 | (RefSeq) GF23582 gene product from transcript GF23582-RB	--	[G]	Carbohydrate transport and metabolism	Major Facilitator Superfamily;; MFS/sugar transport protein	--	G	Carbohydrate transport and metabolism	PREDICTED: proton-associated sugar transporter A [Bactrocera dorsalis]
LOC105228734	370	213	504	134	110	114	13.6341	9.01685	18.5647	6.39471	4.81378	4.18941	0.000142411	-1.45314	down	--	--	Cellular Component: extracellular space (GO:0005615);;	--	--	--	--	Haemolymph juvenile hormone binding protein (JHBP)	Protein takeout (Precursor) GN=to OS=Drosophila melanogaster (Fruit fly) PE=2 SV=1	S	Function unknown	PREDICTED: protein takeout-like [Bactrocera dorsalis]
LOC105228748	65754	54737	71497	15073	17842	18561	420.168	403.278	457.478	125.07	135.779	119.32	2.21e-104	-1.94006	down	[G]	Carbohydrate transport and metabolism	Molecular Function: alpha,alpha-trehalose-phosphate synthase (UDP-forming) activity (GO:0003825);; Cellular Component: lipid droplet (GO:0005811);; Biological Process: trehalose biosynthetic process (GO:0005992);;	K16055|0|mde:101889052|K16055 trehalose 6-phosphate synthase/phosphatase [EC:2.4.1.15 3.1.3.12] | (RefSeq) TPS; alpha,alpha-trehalose-phosphate synthase [UDP-forming]	Starch and sucrose metabolism (ko00500)	[G]	Carbohydrate transport and metabolism	Glycosyltransferase family 20;; Trehalose-phosphatase;; Glycosyl transferases group 1	Alpha,alpha-trehalose-phosphate synthase [UDP-forming] A GN=tpsA OS=Dictyostelium discoideum (Slime mold) PE=2 SV=1	G	Carbohydrate transport and metabolism	PREDICTED: alpha,alpha-trehalose-phosphate synthase [UDP-forming] isoform X2 [Bactrocera dorsalis]
LOC105228765	2929	1854	2058	447	1090	881	33.068	24.138	23.2697	6.5483	14.6489	10.0069	1.49e-05	-1.45188	down	[Q]	Secondary metabolites biosynthesis, transport and catabolism	Molecular Function: electron carrier activity (GO:0009055);; Cellular Component: membrane (GO:0016020);; Molecular Function: oxidoreductase activity (GO:0016491);; Biological Process: hormone metabolic process (GO:0042445);; Cellular Component: intracellular membrane-bounded organelle (GO:0043231);; Biological Process: insecticide catabolic process (GO:0046701);; Molecular Function: metal ion bin…	K15001|0|dya:Dyak_GE25343|K15001 cytochrome P450 family 4 [EC:1.14.-.-] | (RefSeq) dyak_GLEANR_896; GE25343 gene product from transcript GE25343-RA	--	[QI]	Secondary metabolites biosynthesis, transport and catabolism;; Lipid transport and metabolism	Cytochrome P450	Probable cytochrome P450 4ac2 GN=Cyp4ac2 OS=Drosophila melanogaster (Fruit fly) PE=2 SV=4	Q	Secondary metabolites biosynthesis, transport and catabolism	PREDICTED: probable cytochrome P450 4ac1 [Bactrocera dorsalis]
LOC105228766	3310	3016	3963	1654	1237	1718	65.5229	68.8345	78.5578	42.5117	29.1523	34.2182	2.81e-09	-1.1711	down	[TZDR]	Signal transduction mechanisms;; Cytoskeleton;; Cell cycle control, cell division, chromosome partitioning;; General function prediction only	Molecular Function: calcium ion binding (GO:0005509);;	--	--	[T]	Signal transduction mechanisms	EF-hand domain pair;; EF hand;; EF-hand domain;; EF-hand domain pair;; EF-hand domain;; EF hand;; Cytoskeletal-regulatory complex EF hand	Troponin C, isoform 2 GN=TpnC47D OS=Drosophila melanogaster (Fruit fly) PE=2 SV=2	T	Signal transduction mechanisms	PREDICTED: troponin C-like [Ceratitis capitata]
LOC105228781	536	570	456	220	83	301	15.1407	18.5613	12.8784	8.03865	2.77821	8.54202	0.00942766	-1.23995	down	--	--	--	--	--	[TV]	Signal transduction mechanisms;; Defense mechanisms	Lectin C-type domain	Lectin subunit alpha (Precursor) OS=Sarcophaga peregrina (Flesh fly) PE=1 SV=1	TV	Signal transduction mechanisms;; Defense mechanisms	PREDICTED: perlucin-like [Bactrocera dorsalis]
LOC105228790	322	307	474	153	140	253	2.9007	3.18915	4.27241	1.78607	1.49942	2.29291	0.00122437	-1.01765	down	--	--	--	--	--	--	--	--	--	--	--	PREDICTED: uncharacterized protein LOC105228790 [Bactrocera dorsalis]
LOC105228811	871	899	952	328	333	423	12.4238	14.7741	13.5964	6.06723	5.65532	6.06751	3.16e-21	-1.37277	down	[Q]	Secondary metabolites biosynthesis, transport and catabolism	Molecular Function: oxidoreductase activity (GO:0016491);; Biological Process: oxidation-reduction process (GO:0055114);;	K00471|2.92735e-155|mde:101894750|K00471 gamma-butyrobetaine dioxygenase [EC:1.14.11.1] | (RefSeq) gamma-butyrobetaine dioxygenase	Lysine degradation (ko00310)	[I]	Lipid transport and metabolism	Taurine catabolism dioxygenase TauD, TfdA family	Probable gamma-butyrobetaine dioxygenase GN=gbh-1 OS=Caenorhabditis elegans PE=3 SV=1	I	Lipid transport and metabolism	PREDICTED: gamma-butyrobetaine dioxygenase [Bactrocera dorsalis]
LOC105228835	3580	3464	4443	1377	1896	2451	34.545	38.5373	42.9297	17.2504	21.783	23.7889	9.5e-10	-1.06021	down	[R]	General function prediction only	Cellular Component: nucleus (GO:0005634);; Cellular Component: cytoplasm (GO:0005737);; Biological Process: negative regulation of gene expression (GO:0010629);; Molecular Function: histone deacetylase binding (GO:0042826);;	--	--	[B]	Chromatin structure and dynamics	SET domain	Protein msta, isoform A GN=msta OS=Drosophila melanogaster (Fruit fly) PE=2 SV=3	B	Chromatin structure and dynamics	PREDICTED: protein msta, isoform A [Bactrocera dorsalis]
LOC105228877	3514	3280	4426	1066	1225	2107	54.58	58.7389	68.8376	21.487	22.6515	32.925	3.7e-10	-1.38709	down	--	--	--	--	--	[I]	Lipid transport and metabolism	GNS1/SUR4 family	Elongation of very long chain fatty acids protein AAEL008004 GN=AAEL008004 OS=Aedes aegypti (Yellowfever mosquito) PE=2 SV=2	I	Lipid transport and metabolism	PREDICTED: elongation of very long chain fatty acids protein 1 [Bactrocera dorsalis]
LOC105228937	10639	5679	9587	1107	1276	1007	49.0945	30.2128	44.2966	6.63013	7.01141	4.67288	8e-30	-2.81498	down	--	--	Molecular Function: transferase activity, transferring acyl groups (GO:0016746);;	--	--	[R]	General function prediction only	Acyltransferase family	Nose resistant to fluoxetine protein 6 (Precursor) GN=nrf-6 OS=Caenorhabditis elegans PE=1 SV=3	R	General function prediction only	PREDICTED: nose resistant to fluoxetine protein 6 [Bactrocera dorsalis]
LOC105228938	24900	20629	26668	9655	5286	11893	355.662	334.817	365.378	191.269	97.4222	162.3	9.87e-07	-1.40148	down	[G]	Carbohydrate transport and metabolism	Biological Process: renal system process (GO:0003014);; Molecular Function: water channel activity (GO:0015250);; Cellular Component: integral component of membrane (GO:0016021);; Biological Process: transmembrane transport (GO:0055085);;	K09884|1.33614e-128|mde:101901020|K09884 aquaporin rerated protein, invertebrate | (RefSeq) aquaporin AQPcic-like	--	[G]	Carbohydrate transport and metabolism	Major intrinsic protein	Aquaporin AQPAn.G GN=AGAP008842 OS=Anopheles gambiae (African malaria mosquito) PE=3 SV=4	G	Carbohydrate transport and metabolism	PREDICTED: aquaporin AQPAn.G-like isoform X1 [Bactrocera dorsalis]
LOC105228959	494	450	764	180	177	313	2.36427	2.55963	3.80381	1.1331	1.02082	1.47765	1.15e-05	-1.33129	down	[S]	Function unknown	Cellular Component: intracellular (GO:0005622);; Cellular Component: muscle tendon junction (GO:0005927);; Molecular Function: zinc ion binding (GO:0008270);; Biological Process: muscle attachment (GO:0016203);; Molecular Function: protein binding, bridging (GO:0030674);; Biological Process: regulation of cell-cell adhesion mediated by integrin (GO:0033632);;	K12035|0|mde:101895430|K12035 tripartite motif-containing protein 71 [EC:2.3.2.27] | (RefSeq) protein wech	--	[O]	Posttranslational modification, protein turnover, chaperones	NHL repeat;; B-box zinc finger;; SMP-30/Gluconolaconase/LRE-like region	Protein wech GN=wech OS=Drosophila melanogaster (Fruit fly) PE=1 SV=2	O	Posttranslational modification, protein turnover, chaperones	PREDICTED: protein wech isoform X1 [Bactrocera dorsalis]
LOC105228969	58031	39863	59677	21685	20178	22629	139.187	110.245	143.342	67.5484	57.6456	54.6093	3.93e-15	-1.30022	down	[I]	Lipid transport and metabolism	Cellular Component: astral microtubule (GO:0000235);; Cellular Component: pericentriolar material (GO:0000242);; Biological Process: cell morphogenesis (GO:0000902);; Cellular Component: spindle pole (GO:0000922);; Molecular Function: acetyl-CoA carboxylase activity (GO:0003989);; Molecular Function: biotin carboxylase activity (GO:0004075);; Molecular Function: ATP binding (GO:0005524);; Cellula…	K11262|0|dwi:Dwil_GK21564|K11262 acetyl-CoA carboxylase / biotin carboxylase 1 [EC:6.4.1.2 6.3.4.14] | (RefSeq) GK21564 gene product from transcript GK21564-RB	Fatty acid biosynthesis (ko00061);; Pyruvate metabolism (ko00620);; Propanoate metabolism (ko00640);; Fatty acid metabolism (ko01212)	[I]	Lipid transport and metabolism	Acetyl-CoA carboxylase, central region;; Carboxyl transferase domain;; Carbamoyl-phosphate synthase L chain, ATP binding domain;; Carbamoyl-phosphate synthase L chain, N-terminal domain;; Biotin carboxylase C-terminal domain;; ATP-grasp domain;; Biotin-requiring enzyme;; D-ala D-ala ligase C-terminus	Biotin carboxylase GN=accA OS=Dictyostelium discoideum (Slime mold) PE=3 SV=1	I	Lipid transport and metabolism	PREDICTED: acetyl-CoA carboxylase [Bactrocera dorsalis]
LOC105228982	1700	1402	1566	404	262	514	20.1058	19.1154	18.5504	6.20355	3.68688	6.11437	1.6e-14	-1.94966	down	--	--	Molecular Function: kynurenine 3-monooxygenase activity (GO:0004502);; Biological Process: tryptophan catabolic process (GO:0006569);; Cellular Component: integral component of membrane (GO:0016021);; Biological Process: quinolinate biosynthetic process (GO:0019805);; Cellular Component: mitochondrial membrane (GO:0031966);; Biological Process: 'de novo' NAD biosynthetic process from tryptophan (…	K00486|0|mde:101890555|K00486 kynurenine 3-monooxygenase [EC:1.14.13.9] | (RefSeq) kynurenine 3-monooxygenase	Tryptophan metabolism (ko00380)	[CR]	Energy production and conversion;; General function prediction only	FAD binding domain;; FAD dependent oxidoreductase;; NAD(P)-binding Rossmann-like domain;; Pyridine nucleotide-disulphide oxidoreductase;; 3-hydroxyacyl-CoA dehydrogenase, NAD binding domain;; Glucose inhibited division protein A	Protein kintoun GN=Ppi20 OS=Drosophila willistoni (Fruit fly) PE=3 SV=1	C	Energy production and conversion	PREDICTED: kynurenine 3-monooxygenase [Bactrocera dorsalis]
LOC105228989	77	74	140	22	44	52	1.10937	1.22398	2.01811	0.407802	0.747847	0.745185	0.0200523	-1.15927	down	--	--	--	--	--	--	--	--	--	--	--	PREDICTED: uncharacterized protein LOC105228989 [Bactrocera dorsalis]
LOC105229033	11079	6722	11927	1300	769	2878	157.347	110.064	169.621	23.9715	12.9959	41.112	9.23e-10	-2.36734	down	[E]	Amino acid transport and metabolism	Molecular Function: phenylalanine 4-monooxygenase activity (GO:0004505);; Molecular Function: tryptophan 5-monooxygenase activity (GO:0004510);; Molecular Function: iron ion binding (GO:0005506);; Cellular Component: lipid droplet (GO:0005811);; Biological Process: L-phenylalanine catabolic process (GO:0006559);; Biological Process: eye pigment biosynthetic process (GO:0006726);; Biological Proce…	--	--	[E]	Amino acid transport and metabolism	Biopterin-dependent aromatic amino acid hydroxylase	Protein henna GN=Hn OS=Drosophila melanogaster (Fruit fly) PE=2 SV=3	E	Amino acid transport and metabolism	PREDICTED: protein henna [Bactrocera dorsalis]
LOC105229041	647	563	753	216	303	345	3.42837	3.44125	3.99578	1.4846	1.91068	1.83594	3.21e-11	-1.22078	down	--	--	Biological Process: cellular process (GO:0009987);;	--	--	--	--	--	--	S	Function unknown	PREDICTED: homeobox protein 13 [Bactrocera dorsalis]
LOC105229109	1563	1465	1643	650	553	630	14.3842	15.5389	15.1383	7.75835	6.05481	5.83193	3.93e-15	-1.3653	down	--	--	Molecular Function: carboxypeptidase activity (GO:0004180);; Biological Process: proteolysis (GO:0006508);; Molecular Function: metallopeptidase activity (GO:0008237);; Molecular Function: peptidyl-dipeptidase activity (GO:0008241);; Cellular Component: membrane (GO:0016020);;	K01283|0|dvi:Dvir_GJ17191|K01283 peptidyl-dipeptidase A [EC:3.4.15.1] | (RefSeq) GJ17191 gene product from transcript GJ17191-RA	--	[E]	Amino acid transport and metabolism	Angiotensin-converting enzyme	Angiotensin-converting enzyme (Precursor) GN=Ance OS=Drosophila melanogaster (Fruit fly) PE=1 SV=3	E	Amino acid transport and metabolism	PREDICTED: angiotensin-converting enzyme [Bactrocera dorsalis]
LOC105229111	620	464	728	176	258	175	5.36526	4.61442	6.30524	1.96555	2.65003	1.53243	1.63e-07	-1.51238	down	--	--	Molecular Function: thiamine pyrophosphate-transporting ATPase activity (GO:0015619);; Biological Process: thiamine pyrophosphate transport (GO:0030974);;	K15108|2.14457e-107|mde:101888289|K15108 solute carrier family 25 (mitochondrial thiamine pyrophosphate transporter), member 19 | (RefSeq) mitochondrial thiamine pyrophosphate carrier	--	[C]	Energy production and conversion	Mitochondrial carrier protein	Probable mitochondrial thiamine pyrophosphate carrier GN=mcfK OS=Dictyostelium discoideum (Slime mold) PE=3 SV=1	C	Energy production and conversion	PREDICTED: mitochondrial thiamine pyrophosphate carrier [Bactrocera dorsalis]
LOC105229138	2096	1338	2009	499	649	844	23.4364	17.2935	22.5145	7.26236	8.64006	9.49673	5.27e-13	-1.47084	down	[GEPR]	Carbohydrate transport and metabolism;; Amino acid transport and metabolism;; Inorganic ion transport and metabolism;; General function prediction only	Molecular Function: high-affinity inorganic phosphate:sodium symporter activity (GO:0005316);;	--	--	[G]	Carbohydrate transport and metabolism	Major Facilitator Superfamily;; Sugar (and other) transporter	Putative inorganic phosphate cotransporter GN=Picot OS=Drosophila melanogaster (Fruit fly) PE=1 SV=1	G	Carbohydrate transport and metabolism	PREDICTED: putative inorganic phosphate cotransporter isoform X1 [Bactrocera dorsalis]
LOC105229185	895	120	800	88	173	109	12.7988	1.97254	11.4568	1.63198	2.94013	1.56369	0.0037322	-1.68631	down	--	--	--	K01283|0|mde:101897276|K01283 peptidyl-dipeptidase A [EC:3.4.15.1] | (RefSeq) angiotensin-converting enzyme-like	--	[E]	Amino acid transport and metabolism	Angiotensin-converting enzyme	Angiotensin-converting enzyme (Precursor) GN=Ance OS=Drosophila melanogaster (Fruit fly) PE=1 SV=3	E	Amino acid transport and metabolism	PREDICTED: angiotensin-converting enzyme-like [Bactrocera dorsalis]
LOC105229203	3425	3011	2602	1043	1210	1331	69.61	70.5423	52.9432	27.506	29.2832	27.2092	9.25e-16	-1.37287	down	--	--	Molecular Function: catalytic activity (GO:0003824);;	--	--	--	--	Kazal-type serine protease inhibitor domain;; Kazal-type serine protease inhibitor domain	Serine protease inhibitor dipetalogastin (Precursor; Fragment) OS=Dipetalogaster maximus (Blood-sucking bug) PE=1 SV=2	R	General function prediction only	PREDICTED: ovomucoid-like [Bactrocera dorsalis]
LOC105229218	2126	1704	2417	1080	1090	659	18.6146	17.1985	21.1886	12.2727	11.3631	5.80058	0.00108598	-1.07343	down	[IQ]	Lipid transport and metabolism;; Secondary metabolites biosynthesis, transport and catabolism	Molecular Function: long-chain fatty acid-CoA ligase activity (GO:0004467);; Cellular Component: microtubule associated complex (GO:0005875);; Biological Process: metabolic process (GO:0008152);;	K00666|0|dgr:Dgri_GH11457|K00666 fatty-acyl-CoA synthase [EC:6.2.1.-] | (RefSeq) GH11457 gene product from transcript GH11457-RA	--	[I]	Lipid transport and metabolism	AMP-binding enzyme;; AMP-binding enzyme C-terminal domain	Probable 4-coumarate--CoA ligase 3 GN=4cl3 OS=Dictyostelium discoideum (Slime mold) PE=3 SV=2	I	Lipid transport and metabolism	PREDICTED: acyl-CoA synthetase family member 2, mitochondrial-like [Bactrocera dorsalis]
LOC105229340	7053	3300	5821	1329	1011	2869	39.1106	21.1003	32.3243	9.56882	6.67232	16.0047	4.83e-05	-1.5459	down	--	--	Molecular Function: sodium-independent organic anion transmembrane transporter activity (GO:0015347);; Biological Process: organic anion transport (GO:0015711);; Cellular Component: integral component of membrane (GO:0016021);; Biological Process: response to methotrexate (GO:0031427);;	--	--	[Q]	Secondary metabolites biosynthesis, transport and catabolism	Organic Anion Transporter Polypeptide (OATP) family;; Major Facilitator Superfamily;; Kazal-type serine protease inhibitor domain	--	Q	Secondary metabolites biosynthesis, transport and catabolism	PREDICTED: solute carrier organic anion transporter family member 4A1-like [Bactrocera dorsalis]
LOC105229383	2003	1720	2052	361	71	478	17.5344	17.3618	17.9924	4.10066	0.74017	4.21045	1.67e-05	-2.17251	down	[GEPR]	Carbohydrate transport and metabolism;; Amino acid transport and metabolism;; Inorganic ion transport and metabolism;; General function prediction only	Molecular Function: monosaccharide transmembrane transporter activity (GO:0015145);; Biological Process: monosaccharide transport (GO:0015749);; Cellular Component: membrane (GO:0016020);;	K08145|1.69228e-164|dwi:Dwil_GK18458|K08145 MFS transporter, SP family, solute carrier family 2 (facilitated glucose transporter), member 8 | (RefSeq) GK18458 gene product from transcript GK18458-RA	--	[R]	General function prediction only	Sugar (and other) transporter;; Major Facilitator Superfamily;; MFS/sugar transport protein	Facilitated trehalose transporter Tret1 {ECO:0000250|UniProtKB:Q7PIR5} OS=Culex quinquefasciatus (Southern house mosquito) PE=3 SV=1	R	General function prediction only	PREDICTED: uncharacterized protein LOC105229383 [Bactrocera dorsalis]
LOC105229386	170	172	155	2	2	1	2.60692	3.04431	2.38671	0.026804	0.02564	0.010967	9.1e-28	-5.00453	down	[V]	Defense mechanisms	Molecular Function: ATP binding (GO:0005524);; Biological Process: obsolete ATP catabolic process (GO:0006200);; Biological Process: transport (GO:0006810);; Cellular Component: integral component of membrane (GO:0016021);; Biological Process: olfactory behavior (GO:0042048);; Molecular Function: ATPase activity, coupled to transmembrane movement of substances (GO:0042626);; Cellular Component: A…	--	--	[Q]	Secondary metabolites biosynthesis, transport and catabolism	ABC transporter;; AAA domain	ABC transporter G family member 12 GN=abcG12 OS=Dictyostelium discoideum (Slime mold) PE=3 SV=1	Q	Secondary metabolites biosynthesis, transport and catabolism	PREDICTED: ATP-binding cassette sub-family G member 1-like [Bactrocera dorsalis]
LOC105229398	867	814	1339	244	253	198	8.99296	9.73371	13.904	3.27851	3.12005	2.06418	1.13e-12	-2.01448	down	[R]	General function prediction only	Biological Process: negative regulation of transcription from RNA polymerase II promoter (GO:0000122);; Molecular Function: nucleic acid binding (GO:0003676);; Biological Process: determination of adult lifespan (GO:0008340);; Cellular Component: integral component of membrane (GO:0016021);; Cellular Component: nuclear speck (GO:0016607);; Biological Process: cellular response to nutrient (GO:003…	K09233|3.69895e-99|mde:101894464|K09233 zinc finger protein GLIS2 | (RefSeq) zinc finger protein GLIS2 homolog	--	[R]	General function prediction only	Zinc-finger double domain;; Zinc finger, C2H2 type	Zinc finger protein GLIS2 homolog GN=sug OS=Drosophila melanogaster (Fruit fly) PE=2 SV=1	K	Transcription	PREDICTED: zinc finger protein GLIS2 homolog [Bactrocera dorsalis]
LOC105226586	20502	16194	22809	8102	6896	10458	131.131	119.423	146.084	67.2954	52.527	67.2947	1.05e-14	-1.25669	down	[GEPR]	Carbohydrate transport and metabolism;; Amino acid transport and metabolism;; Inorganic ion transport and metabolism;; General function prediction only	Molecular Function: glucose transmembrane transporter activity (GO:0005355);; Cellular Component: plasma membrane (GO:0005886);; Molecular Function: trehalose transmembrane transporter activity (GO:0015574);; Biological Process: trehalose transport (GO:0015771);; Cellular Component: integral component of membrane (GO:0016021);; Biological Process: transmembrane transport (GO:0055085);;	K14258|0|mde:101891733|K14258 facilitated trehalose transporter | (RefSeq) facilitated trehalose transporter Tret1	--	[R]	General function prediction only	Sugar (and other) transporter;; Major Facilitator Superfamily	Facilitated trehalose transporter Tret1 {ECO:0000250|UniProtKB:A1Z8N1} OS=Drosophila ananassae (Fruit fly) PE=3 SV=2	R	General function prediction only	PREDICTED: facilitated trehalose transporter Tret1 [Bactrocera dorsalis]
LOC105229424	362	334	378	132	179	235	5.79196	6.16926	6.06813	2.73646	3.40472	3.7835	5.12e-06	-1.01954	down	--	--	Cellular Component: integral component of membrane (GO:0016021);;	K13349|2.55942e-99|dpo:Dpse_GA23640|K13349 Mpv17-like protein | (RefSeq) GA23640 gene product from transcript GA23640-RC	Peroxisome (ko04146)	[R]	General function prediction only	Mpv17 / PMP22 family	PXMP2/4 family protein 4 GN=DDB_G0290631 OS=Dictyostelium discoideum (Slime mold) PE=3 SV=1	S	Function unknown	PREDICTED: mpv17-like protein [Bactrocera dorsalis]
LOC105229426	1576	1115	1475	666	545	799	13.0308	10.6282	12.2121	7.15037	5.36335	6.64727	7.92e-08	-1.07344	down	--	--	--	--	--	--	--	FAM195 family	--	S	Function unknown	PREDICTED: uncharacterized protein LOC105229426 [Bactrocera dorsalis]
LOC105229527	10397	6752	11539	2873	1233	2319	136.1	101.902	151.25	48.8328	19.2111	30.5409	1.21e-08	-1.97936	down	--	--	Molecular Function: transferase activity, transferring phosphorus-containing groups (GO:0016772);;	--	--	--	--	Ecdysteroid kinase;; Protein of unknown function (DUF1679);; Phosphotransferase enzyme family;; Choline/ethanolamine kinase	--	S	Function unknown	PREDICTED: uncharacterized protein LOC105229527 [Bactrocera dorsalis]
LOC105229528	9839	3560	5263	1692	483	1002	139.434	58.16	74.6827	31.1251	8.13759	14.2737	1.38e-05	-2.08575	down	--	--	Molecular Function: transferase activity (GO:0016740);;	--	--	--	--	Ecdysteroid kinase;; Protein of unknown function (DUF1679);; Phosphotransferase enzyme family;; Choline/ethanolamine kinase	--	R	General function prediction only	PREDICTED: uncharacterized protein LOC105229528 [Bactrocera dorsalis]
LOC105229562	13401	6465	4267	4968	2150	2639	178.716	99.4098	56.9839	86.0285	34.1502	35.4024	0.0369421	-1.08987	down	--	--	Molecular Function: iron ion binding (GO:0005506);; Cellular Component: mitochondrion (GO:0005739);; Cellular Component: lipid droplet (GO:0005811);; Biological Process: fatty acid biosynthetic process (GO:0006633);; Molecular Function: electron carrier activity (GO:0009055);; Molecular Function: oxidoreductase activity, acting on paired donors, with oxidation of a pair of donors resulting in the…	--	--	[I]	Lipid transport and metabolism	Fatty acid desaturase;; Cytochrome b5-like Heme/Steroid binding domain	Cytochrome b5-related protein GN=Cyt-b5-r OS=Drosophila melanogaster (Fruit fly) PE=2 SV=2	I	Lipid transport and metabolism	PREDICTED: cytochrome b5-related protein [Bactrocera dorsalis]
LOC105229568	1498	1134	1167	545	704	651	19.4316	16.96	15.1616	9.18434	10.8761	8.49923	1.32e-07	-1.02879	down	--	--	Molecular Function: structural constituent of chitin-based cuticle (GO:0005214);;	--	--	--	--	Insect cuticle protein	Cuticle protein GN=Ccp84Ab OS=Anopheles gambiae (African malaria mosquito) PE=2 SV=3	S	Function unknown	PREDICTED: larval cuticle protein A3A [Bactrocera dorsalis]
LOC105229570	9310	5220	7162	1781	748	4122	95.3894	61.6595	73.4818	23.6876	9.11781	42.4851	0.00164086	-1.51523	down	[GEPR]	Carbohydrate transport and metabolism;; Amino acid transport and metabolism;; Inorganic ion transport and metabolism;; General function prediction only	Molecular Function: organic cation transmembrane transporter activity (GO:0015101);; Cellular Component: integral component of membrane (GO:0016021);; Biological Process: transmembrane transport (GO:0055085);;	--	--	[R]	General function prediction only	Major Facilitator Superfamily;; Sugar (and other) transporter	Organic cation transporter-like protein GN=Orct2 OS=Drosophila melanogaster (Fruit fly) PE=2 SV=2	R	General function prediction only	PREDICTED: organic cation transporter protein-like [Bactrocera dorsalis]
LOC105229581	75	384	977	31	18	21	0.229311	1.35468	2.99298	0.120599	0.064728	0.064122	3.81e-06	-2.73489	down	--	--	Biological Process: mitotic spindle organization (GO:0007052);;	--	--	--	--	BTB/POZ domain;; Myb/SANT-like DNA-binding domain	Longitudinals lacking protein-like OS=Drosophila melanogaster (Fruit fly) PE=1 SV=1	S	Function unknown	PREDICTED: LOW QUALITY PROTEIN: putative mediator of RNA polymerase II transcription subunit 26 [Bactrocera dorsalis]
LOC105229626	2924	1806	4645	238	1027	1710	52.687	37.5177	83.8202	5.55835	22.0424	30.9907	0.00958	-1.40499	down	--	--	--	--	--	[R]	General function prediction only	Fibrinogen beta and gamma chains, C-terminal globular domain	Techylectin-5B (Precursor) OS=Tachypleus tridentatus (Japanese horseshoe crab) PE=1 SV=1	R	General function prediction only	PREDICTED: microfibril-associated glycoprotein 4-like [Bactrocera dorsalis]
LOC105229643	4743	4684	4447	1195	1514	2867	34.2531	39.0061	32.1554	11.2006	13.0188	20.8283	7.57e-07	-1.35155	down	--	--	--	--	--	--	--	Ecdysteroid kinase;; Protein of unknown function (DUF1679);; Phosphotransferase enzyme family;; Choline/ethanolamine kinase	--	R	General function prediction only	PREDICTED: LOW QUALITY PROTEIN: uncharacterized protein LOC105229643 [Bactrocera dorsalis]
LOC105229659	408	805	452	234	23	38	5.15652	11.7476	5.73188	3.84004	0.345699	0.482189	0.0266928	-1.49001	down	[GEPR]	Carbohydrate transport and metabolism;; Amino acid transport and metabolism;; Inorganic ion transport and metabolism;; General function prediction only	--	--	--	[G]	Carbohydrate transport and metabolism	Major Facilitator Superfamily	Putative inorganic phosphate cotransporter GN=Picot OS=Drosophila melanogaster (Fruit fly) PE=1 SV=1	G	Carbohydrate transport and metabolism	PREDICTED: LOW QUALITY PROTEIN: putative inorganic phosphate cotransporter [Bactrocera dorsalis]
LOC105229660	1244	997	536	268	320	665	34.5512	31.9351	14.9028	9.65143	10.5852	18.5877	0.0139039	-1.10968	down	--	--	Molecular Function: D-amino-acid oxidase activity (GO:0003884);; Molecular Function: D-aspartate oxidase activity (GO:0008445);; Biological Process: oxidation-reduction process (GO:0055114);;	K00272|7.88067e-90|mde:101890289|K00272 D-aspartate oxidase [EC:1.4.3.1] | (RefSeq) D-aspartate oxidase	Alanine, aspartate and glutamate metabolism (ko00250);; Peroxisome (ko04146)	[E]	Amino acid transport and metabolism	FAD dependent oxidoreductase	D-aspartate oxidase 1 GN=ddo-1 OS=Caenorhabditis elegans PE=1 SV=2	E	Amino acid transport and metabolism	PREDICTED: D-aspartate oxidase [Bactrocera dorsalis]
LOC105229664	103	68	123	12	34	31	1.90769	1.45341	2.28036	0.282542	0.752053	0.574116	0.000729252	-1.6521	down	--	--	Molecular Function: DNA binding (GO:0003677);; Cellular Component: nucleus (GO:0005634);;	--	--	--	--	BEN domain	--	S	Function unknown	PREDICTED: uncharacterized protein LOC105229664 [Bactrocera dorsalis]
LOC105229676	453	378	737	62	105	158	6.46466	6.21858	10.5396	1.14851	1.78294	2.26911	5.19e-09	-2.1178	down	--	--	--	--	--	--	--	BEN domain	--	S	Function unknown	PREDICTED: uncharacterized protein LOC105229676 [Bactrocera dorsalis]
LOC105229677	198	141	340	45	54	111	2.79972	2.30007	4.82056	0.82353	0.898741	1.57094	0.00102205	-1.50922	down	--	--	Cellular Component: chromatin silencing complex (GO:0005677);; Biological Process: positive regulation of chromatin silencing (GO:0031937);; Molecular Function: chromatin insulator sequence binding (GO:0043035);; Molecular Function: sequence-specific DNA binding (GO:0043565);;	--	--	--	--	BEN domain	--	S	Function unknown	PREDICTED: uncharacterized protein LOC105229677 [Bactrocera dorsalis]
LOC105229679	2318	2243	3848	738	764	1152	16.6894	18.6185	27.7482	6.90079	6.54694	8.34015	7.68e-12	-1.65321	down	[D]	Cell cycle control, cell division, chromosome partitioning	Biological Process: regulation of cyclin-dependent protein serine/threonine kinase activity (GO:0000079);; Biological Process: mitotic anaphase B (GO:0000092);; Biological Process: mitotic cytokinesis (GO:0000281);; Cellular Component: chromosome, centromeric region (GO:0000775);; Biological Process: embryonic development via the syncytial blastoderm (GO:0001700);; Cellular Component: nucleus (GO…	K05868|0|mde:101895010|K05868 cyclin B | (RefSeq) G2/mitotic-specific cyclin-B	FoxO signaling pathway (ko04068)	[D]	Cell cycle control, cell division, chromosome partitioning	Cyclin, N-terminal domain;; Cyclin, C-terminal domain	G2/mitotic-specific cyclin-B GN=CycB OS=Drosophila melanogaster (Fruit fly) PE=1 SV=2	D	Cell cycle control, cell division, chromosome partitioning	PREDICTED: G2/mitotic-specific cyclin-B [Bactrocera dorsalis]
LOC105229690	554	155	438	35	53	49	13.335	4.43784	10.4937	1.06006	1.48144	1.11125	9.77e-09	-2.58144	down	[O]	Posttranslational modification, protein turnover, chaperones	--	K00799|8.80301e-78|mde:101887423|K00799 glutathione S-transferase [EC:2.5.1.18] | (RefSeq) GST-6A; glutathione S-transferase 1-like	Glutathione metabolism (ko00480);; Metabolism of xenobiotics by cytochrome P450 (ko00980);; Drug metabolism - cytochrome P450 (ko00982)	[O]	Posttranslational modification, protein turnover, chaperones	Glutathione S-transferase, N-terminal domain;; Glutathione S-transferase, N-terminal domain;; Glutathione S-transferase, N-terminal domain;; Glutathione S-transferase, C-terminal domain;; Glutathione S-transferase, C-terminal domain;; Glutathione S-transferase, C-terminal domain	Glutathione S-transferase 1 GN=GST1 OS=Manduca sexta (Tobacco hawkmoth) PE=2 SV=1	O	Posttranslational modification, protein turnover, chaperones	PREDICTED: glutathione S-transferase 1-like [Bactrocera dorsalis]
LOC105229694	1841	1651	2074	560	734	908	15.3071	15.8266	17.2666	6.04582	7.25924	7.58787	2.41e-23	-1.3889	down	--	--	Cellular Component: integral component of membrane (GO:0016021);;	--	--	--	--	PMP-22/EMP/MP20/Claudin tight junction;; PMP-22/EMP/MP20/Claudin family	--	S	Function unknown	PREDICTED: uncharacterized protein LOC105229694 [Bactrocera dorsalis]
LOC105229720	8602	7291	10394	1656	892	1432	108.255	105.797	130.984	27.0648	13.365	18.1314	3.05e-21	-2.59274	down	--	--	Molecular Function: transferase activity, transferring phosphorus-containing groups (GO:0016772);;	--	--	--	--	Ecdysteroid kinase;; Protein of unknown function (DUF1679);; Phosphotransferase enzyme family	--	R	General function prediction only	PREDICTED: uncharacterized protein LOC105229720 [Bactrocera dorsalis]
LOC105229744	8435	8959	14084	1944	2375	3748	27.3288	33.471	45.6971	8.17758	9.16261	12.2181	1.53e-15	-1.95247	down	--	--	Biological Process: vitellogenesis (GO:0007296);; Molecular Function: vitellogenin receptor activity (GO:0008196);; Cellular Component: membrane (GO:0016020);; Cellular Component: coated vesicle (GO:0030135);; Biological Process: oogenesis (GO:0048477);;	--	--	[T]	Signal transduction mechanisms	Low-density lipoprotein receptor domain class A;; Low-density lipoprotein receptor repeat class B;; Coagulation Factor Xa inhibitory site;; Complement Clr-like EGF-like;; Calcium-binding EGF domain;; SMP-30/Gluconolaconase/LRE-like region	Putative vitellogenin receptor (Precursor) GN=yl OS=Drosophila melanogaster (Fruit fly) PE=1 SV=2	T	Signal transduction mechanisms	PREDICTED: putative vitellogenin receptor [Bactrocera dorsalis]
LOC105229745	25958	19413	32116	4229	6630	5845	259.557	223.807	321.558	54.9032	78.9549	58.7976	5.94e-28	-2.19438	down	[E]	Amino acid transport and metabolism	Molecular Function: ornithine-oxo-acid transaminase activity (GO:0004587);; Cellular Component: mitochondrion (GO:0005739);; Molecular Function: alanine-glyoxylate transaminase activity (GO:0008453);; Biological Process: arginine catabolic process to glutamate (GO:0019544);; Molecular Function: pyridoxal phosphate binding (GO:0030170);; Biological Process: response to nicotine (GO:0035094);;	K14286|0|dvi:Dvir_GJ19045|K14286 ethanolamine-phosphate phospho-lyase [EC:4.2.3.2] | (RefSeq) GJ19045 gene product from transcript GJ19045-RA	Glycerophospholipid metabolism (ko00564)	[R]	General function prediction only	Aminotransferase class-III	Alanine--glyoxylate aminotransferase 2-like GN=CG8745 OS=Drosophila melanogaster (Fruit fly) PE=2 SV=2	R	General function prediction only	PREDICTED: alanine--glyoxylate aminotransferase 2-like [Bactrocera dorsalis]
LOC105229800	1086	942	1363	440	441	559	7.44328	7.44346	9.34948	3.91387	3.59926	3.85173	8.69e-15	-1.26518	down	[R]	General function prediction only	Molecular Function: nucleic acid binding (GO:0003676);; Molecular Function: metal ion binding (GO:0046872);;	--	--	[R]	General function prediction only	Zinc-finger double domain;; Zinc finger, C2H2 type;; C2H2-type zinc finger;; Zinc-finger double-stranded RNA-binding	Chorion transcription factor Cf2 GN=Cf2 OS=Drosophila melanogaster (Fruit fly) PE=2 SV=3	R	General function prediction only	RH54729p [Drosophila melanogaster]
LOC105229809	412	1159	766	40	23	151	14.7346	47.8074	27.4354	1.82308	0.968067	5.43202	2.09e-06	-2.61327	down	[GEPR]	Carbohydrate transport and metabolism;; Amino acid transport and metabolism;; Inorganic ion transport and metabolism;; General function prediction only	--	--	--	[R]	General function prediction only	Major Facilitator Superfamily;; Sugar (and other) transporter	Putative transporter ZK637.1 GN=ZK637.1 OS=Caenorhabditis elegans PE=3 SV=5	R	General function prediction only	PREDICTED: organic cation/carnitine transporter 7-like [Bactrocera dorsalis]
LOC105229810	200	730	430	4	10	70	4.90955	20.7193	10.6013	0.095942	0.282501	1.7235	0.000120849	-2.39727	down	--	--	--	--	--	[R]	General function prediction only	Major Facilitator Superfamily	Putative transporter ZK637.1 GN=ZK637.1 OS=Caenorhabditis elegans PE=3 SV=5	R	General function prediction only	PREDICTED: uncharacterized protein LOC105229810 [Bactrocera dorsalis]
LOC105229834	50429	22778	34453	19823	9608	16070	988.642	514.867	676.328	504.647	224.328	316.94	0.00303525	-1.14002	down	[IQR]	Lipid transport and metabolism;; Secondary metabolites biosynthesis, transport and catabolism;; General function prediction only	Molecular Function: alcohol dehydrogenase (NAD) activity (GO:0004022);; Biological Process: oxidation-reduction process (GO:0055114);;	--	--	[IR]	Lipid transport and metabolism;; General function prediction only	short chain dehydrogenase;; 3-beta hydroxysteroid dehydrogenase/isomerase family	Alcohol dehydrogenase GN=ADH OS=Bactrocera oleae (Olive fruit fly) PE=2 SV=1	Q	Secondary metabolites biosynthesis, transport and catabolism	PREDICTED: alcohol dehydrogenase [Bactrocera dorsalis]
LOC105229849	496	466	648	235	230	287	2.17748	2.36394	2.85296	1.33736	1.20304	1.26769	1e-08	-1.12183	down	[D]	Cell cycle control, cell division, chromosome partitioning	Biological Process: G2/M transition of mitotic cell cycle (GO:0000086);; Molecular Function: protein tyrosine phosphatase activity (GO:0004725);; Cellular Component: nucleus (GO:0005634);; Cellular Component: chromosome (GO:0005694);; Biological Process: protein dephosphorylation (GO:0006470);; Biological Process: Golgi organization (GO:0007030);; Biological Process: centriole replication (GO:000…	K16723|1.60865e-175|mde:101898170|K16723 M-phase inducer phosphatase [EC:3.1.3.48] | (RefSeq) M-phase inducer phosphatase	--	[D]	Cell cycle control, cell division, chromosome partitioning	Rhodanese-like domain	M-phase inducer phosphatase GN=stg OS=Drosophila melanogaster (Fruit fly) PE=1 SV=2	D	Cell cycle control, cell division, chromosome partitioning	PREDICTED: M-phase inducer phosphatase [Bactrocera dorsalis]
LOC105229870	856	608	888	282	155	136	9.87754	8.09043	10.2683	4.21466	2.11918	1.57859	7.96e-06	-1.79116	down	--	--	Biological Process: neurogenesis (GO:0022008);;	--	--	--	--	--	--	S	Function unknown	PREDICTED: uncharacterized protein LOC105229870 [Bactrocera dorsalis]
LOC105229893	4713	2656	3576	942	1155	1289	38.6675	25.127	29.3786	10.0325	11.2854	10.6335	5.19e-16	-1.69127	down	--	--	Cellular Component: extracellular region (GO:0005576);; Molecular Function: isomerase activity (GO:0016853);; Biological Process: melanin biosynthetic process (GO:0042438);; Biological Process: cuticle pigmentation (GO:0048067);;	--	--	--	--	Major royal jelly protein	Jellein-4 (Precursor) GN=MRJP1 OS=Apis mellifera (Honeybee) PE=1 SV=1	R	General function prediction only	PREDICTED: LOW QUALITY PROTEIN: major royal jelly protein 1 [Bactrocera dorsalis]
LOC105229907	327	231	314	48	134	190	9.90468	8.07222	9.52666	1.85347	4.84067	5.78904	0.0169918	-1.14371	down	--	--	--	--	--	--	--	Protein of unknown function (DUF1091)	--	S	Function unknown	PREDICTED: uncharacterized protein LOC105229907 [Bactrocera dorsalis]
LOC105229941	48828	40869	49513	18828	12654	16004	983.406	949.024	998.535	492.409	303.511	324.256	4.87e-12	-1.5281	down	--	--	--	--	--	--	--	--	Cuticle protein 1 OS=Blaberus craniifer (Death&apos;s head cockroach) PE=1 SV=1	S	Function unknown	PREDICTED: cuticle protein 1 [Bactrocera dorsalis]
LOC105229944	200	187	244	31	33	74	2.16329	2.32673	2.64254	0.427349	0.424319	0.795971	4.35e-08	-2.0465	down	--	--	Molecular Function: transcription factor activity, sequence-specific DNA binding (GO:0003700);; Cellular Component: nucleus (GO:0005634);; Biological Process: regulation of transcription, DNA-templated (GO:0006355);; Molecular Function: sequence-specific DNA binding (GO:0043565);;	K09320|2.91797e-60|dwi:Dwil_GK21664|K09320 homeobox even-skipped homolog protein | (RefSeq) Dwil_eve; GK21664 gene product from transcript GK21664-RA	--	[K]	Transcription	Homeobox domain	Segmentation protein even-skipped GN=eve OS=Drosophila melanogaster (Fruit fly) PE=1 SV=3	K	Transcription	PREDICTED: segmentation protein even-skipped [Bactrocera dorsalis]
LOC105229976	204	237	347	39	38	131	4.99249	6.67869	8.51322	1.22392	1.09758	3.21274	0.00085055	-1.66812	down	--	--	--	--	--	--	--	--	--	--	--	PREDICTED: uncharacterized protein LOC105229976 [Bactrocera dorsalis]
LOC105230057	269	300	541	59	101	104	3.40416	4.38059	6.85674	0.954684	1.52175	1.31862	1.53e-07	-1.92197	down	[O]	Posttranslational modification, protein turnover, chaperones	--	K05864|1.87946e-138|dvi:Dvir_GJ12024|K05864 peptidyl-prolyl isomerase D [EC:5.2.1.8] | (RefSeq) GJ12024 gene product from transcript GJ12024-RA	--	[O]	Posttranslational modification, protein turnover, chaperones	Cyclophilin type peptidyl-prolyl cis-trans isomerase/CLD;; TPR repeat;; Tetratricopeptide repeat	Peptidyl-prolyl cis-trans isomerase A GN=ppiA OS=Dictyostelium discoideum (Slime mold) PE=1 SV=1	O	Posttranslational modification, protein turnover, chaperones	PREDICTED: peptidyl-prolyl cis-trans isomerase D-like [Bactrocera dorsalis]
LOC105230072	103	185	222	57	55	49	2.07712	4.30836	4.47996	1.47875	1.32089	0.992678	0.000863178	-1.47518	down	--	--	Biological Process: amino acid transmembrane transport (GO:0003333);; Molecular Function: amino acid transmembrane transporter activity (GO:0015171);; Cellular Component: integral component of membrane (GO:0016021);; Biological Process: growth (GO:0040007);;	K14209|3.07798e-39|dwi:Dwil_GK12532|K14209 solute carrier family 36 (proton-coupled amino acid transporter) | (RefSeq) GK12532 gene product from transcript GK12532-RB	--	[E]	Amino acid transport and metabolism	Transmembrane amino acid transporter protein	--	E	Amino acid transport and metabolism	PREDICTED: uncharacterized protein LOC105230072 [Bactrocera dorsalis]
LOC105230081	1069	1860	1829	295	418	410	12.3809	24.838	21.2078	4.42396	5.75769	4.76929	3.25e-12	-2.02339	down	[GEPR]	Carbohydrate transport and metabolism;; Amino acid transport and metabolism;; Inorganic ion transport and metabolism;; General function prediction only	Molecular Function: transmembrane transporter activity (GO:0022857);;	K08145|1.67566e-147|mde:101893449|K08145 MFS transporter, SP family, solute carrier family 2 (facilitated glucose transporter), member 8 | (RefSeq) facilitated trehalose transporter Tret1-like	--	[R]	General function prediction only	Sugar (and other) transporter;; Major Facilitator Superfamily	Facilitated trehalose transporter Tret1 {ECO:0000303|PubMed:17606922, ECO:0000312|EMBL:BAF63703.1} OS=Polypedilum vanderplanki (Sleeping chironomid) PE=1 SV=1	R	General function prediction only	PREDICTED: facilitated trehalose transporter Tret1-like [Bactrocera dorsalis]
LOC105230162	14295	6010	18170	1442	1495	1177	163.757	79.3717	208.422	21.4447	20.3901	13.5564	2.92e-17	-2.91867	down	[P]	Inorganic ion transport and metabolism	Molecular Function: N,N-dimethylaniline monooxygenase activity (GO:0004499);; Cellular Component: mitochondrion (GO:0005739);; Cellular Component: cytosol (GO:0005829);; Molecular Function: flavin adenine dinucleotide binding (GO:0050660);; Molecular Function: NADP binding (GO:0050661);; Biological Process: oxidation-reduction process (GO:0055114);;	--	--	[Q]	Secondary metabolites biosynthesis, transport and catabolism	Flavin-binding monooxygenase-like;; Pyridine nucleotide-disulphide oxidoreductase;; L-lysine 6-monooxygenase (NADPH-requiring);; Pyridine nucleotide-disulphide oxidoreductase;; FAD-NAD(P)-binding;; NAD(P)-binding Rossmann-like domain	Senecionine N-oxygenase (Precursor) GN=sno1 OS=Tyria jacobaeae (Cinnabar moth) PE=1 SV=1	Q	Secondary metabolites biosynthesis, transport and catabolism	PREDICTED: flavin-containing monooxygenase FMO GS-OX5-like [Bactrocera dorsalis]
LOC105230263	1673	1604	1766	711	561	1047	37.0217	40.916	39.1203	20.4332	14.7873	23.3098	3.08e-07	-1.15475	down	--	--	Cellular Component: extracellular space (GO:0005615);; Biological Process: defense response to virus (GO:0051607);;	--	--	--	--	Single domain von Willebrand factor type C	--	S	Function unknown	PREDICTED: uncharacterized protein LOC105230263 [Bactrocera dorsalis]
LOC105230264	138	167	226	61	53	70	5.36215	7.4902	8.78999	3.05433	2.45026	2.71021	2.21e-05	-1.45445	down	--	--	--	--	--	--	--	--	--	S	Function unknown	PREDICTED: uncharacterized protein LOC105230264 [Bactrocera dorsalis]
LOC105230268	3509	3184	3384	1366	1123	2626	36.551	38.2451	35.2968	18.4698	13.9247	27.5174	0.000520823	-1.01565	down	[GC]	Carbohydrate transport and metabolism;; Energy production and conversion	Molecular Function: transferase activity (GO:0016740);;	K00699|8.22609e-169|dya:Dyak_GE24645|K00699 glucuronosyltransferase [EC:2.4.1.17] | (RefSeq) dyak_GLEANR_8321; GE24645 gene product from transcript GE24645-RA	Pentose and glucuronate interconversions (ko00040);; Ascorbate and aldarate metabolism (ko00053);; Starch and sucrose metabolism (ko00500);; Retinol metabolism (ko00830);; Porphyrin and chlorophyll metabolism (ko00860);; Metabolism of xenobiotics by cytochrome P450 (ko00980);; Drug metabolism - cytochrome P450 (ko00982);; Drug metabolism - other enzymes (ko00983)	[GC]	Carbohydrate transport and metabolism;; Energy production and conversion	UDP-glucoronosyl and UDP-glucosyl transferase;; Glycosyltransferase family 28 C-terminal domain;; Glycosyl transferase family 1	Putative UDP-glucuronosyltransferase ugt-58 (Precursor) GN=ugt-58 OS=Caenorhabditis elegans PE=3 SV=2	CG	Energy production and conversion;; Carbohydrate transport and metabolism	PREDICTED: UDP-glucuronosyltransferase-like [Bactrocera dorsalis]
LOC105230298	734	668	856	305	252	442	7.93015	8.32283	9.26506	4.27631	3.23866	4.80152	1.43e-07	-1.20031	down	--	--	--	--	--	[R]	General function prediction only	Arrestin (or S-antigen), N-terminal domain;; Arrestin (or S-antigen), C-terminal domain	--	R	General function prediction only	PREDICTED: uncharacterized protein LOC105230298 [Bactrocera dorsalis]
LOC105230314	808	705	765	328	238	317	8.68933	8.74262	8.22909	4.57297	3.03993	3.42134	3.85e-09	-1.36083	down	[I]	Lipid transport and metabolism	Molecular Function: carboxylic ester hydrolase activity (GO:0004091);;	--	--	[R]	General function prediction only	Carboxylesterase family;; alpha/beta hydrolase fold	Esterase B1 (Precursor) GN=B1 OS=Culex pipiens (House mosquito) PE=3 SV=1	R	General function prediction only	PREDICTED: esterase B1-like [Bactrocera dorsalis]
LOC105230325	3041	1974	2233	975	1297	939	49.8362	37.2902	36.6403	20.7354	25.307	15.4774	9.36e-06	-1.15791	down	[GC]	Carbohydrate transport and metabolism;; Energy production and conversion	Molecular Function: transferase activity (GO:0016740);;	K00699|1.46565e-123|dpo:Dpse_GA19751|K00699 glucuronosyltransferase [EC:2.4.1.17] | (RefSeq) GA19751 gene product from transcript GA19751-RA	Pentose and glucuronate interconversions (ko00040);; Ascorbate and aldarate metabolism (ko00053);; Starch and sucrose metabolism (ko00500);; Retinol metabolism (ko00830);; Porphyrin and chlorophyll metabolism (ko00860);; Metabolism of xenobiotics by cytochrome P450 (ko00980);; Drug metabolism - cytochrome P450 (ko00982);; Drug metabolism - other enzymes (ko00983)	[GC]	Carbohydrate transport and metabolism;; Energy production and conversion	UDP-glucoronosyl and UDP-glucosyl transferase	Putative UDP-glucuronosyltransferase ugt-58 (Precursor) GN=ugt-58 OS=Caenorhabditis elegans PE=3 SV=2	CG	Energy production and conversion;; Carbohydrate transport and metabolism	PREDICTED: UDP-glucuronosyltransferase 2B19-like isoform X2 [Bactrocera cucurbitae]
LOC105230328	7558	7661	8682	3137	2632	3387	145.579	170.104	167.455	78.4167	60.3593	65.6208	1.46e-20	-1.41299	down	--	--	--	--	--	--	--	--	--	S	Function unknown	PREDICTED: ATP-dependent RNA helicase dbp4-like [Bactrocera dorsalis]
LOC105230347	762	236	977	210	85	146	10.2373	3.65568	13.1326	3.65407	1.34426	1.96568	0.00133014	-1.69417	down	[E]	Amino acid transport and metabolism	Molecular Function: metallocarboxypeptidase activity (GO:0004181);; Biological Process: proteolysis (GO:0006508);; Molecular Function: zinc ion binding (GO:0008270);;	--	--	[S]	Function unknown	Zinc carboxypeptidase;; Carboxypeptidase activation peptide	Zinc carboxypeptidase A 1 (Precursor) GN=AGAP009593 OS=Anopheles gambiae (African malaria mosquito) PE=2 SV=3	R	General function prediction only	PREDICTED: zinc carboxypeptidase-like [Bactrocera dorsalis]
LOC105230425	2600	2229	2833	1028	889	1708	36.9475	36.5183	40.3096	18.9676	15.0352	24.4095	8.38e-07	-1.11744	down	--	--	Molecular Function: tricarboxylate secondary active transmembrane transporter activity (GO:0005371);; Cellular Component: mitochondrial envelope (GO:0005740);; Cellular Component: integral component of membrane (GO:0016021);; Biological Process: salivary gland cell autophagic cell death (GO:0035071);; Biological Process: transmembrane transport (GO:0055085);;	K15110|0|mde:101892826|K15110 solute carrier family 25 (mitochondrial 2-oxodicarboxylate transporter), member 21 | (RefSeq) mitochondrial 2-oxodicarboxylate carrier	--	[C]	Energy production and conversion	Mitochondrial carrier protein	Probable mitochondrial 2-oxodicarboxylate carrier GN=mcfT OS=Dictyostelium discoideum (Slime mold) PE=3 SV=1	C	Energy production and conversion	PREDICTED: mitochondrial 2-oxodicarboxylate carrier [Bactrocera dorsalis]
LOC105230531	301	252	432	97	180	166	2.75231	2.65825	3.97306	1.14115	1.95542	1.52564	0.000946456	-1.12275	down	--	--	Cellular Component: nuclear chromatin (GO:0000790);; Biological Process: female sex determination (GO:0030237);; Biological Process: female sex differentiation (GO:0046660);; Biological Process: oogenesis (GO:0048477);;	--	--	--	--	--	Protein stand still GN=stil OS=Drosophila melanogaster (Fruit fly) PE=1 SV=2	S	Function unknown	PREDICTED: uncharacterized protein LOC105230531 isoform X1 [Bactrocera dorsalis]
LOC105230536	1069	697	999	435	437	474	3.84703	2.88459	3.60224	2.02187	1.8678	1.70762	1.77e-07	-1.05102	down	--	--	Molecular Function: calcium ion binding (GO:0005509);;	--	--	--	--	Calcium-binding EGF domain	63 kDa sperm flagellar membrane protein (Precursor) OS=Strongylocentrotus purpuratus (Purple sea urchin) PE=2 SV=1	S	Function unknown	PREDICTED: mucin-5AC isoform X7 [Bactrocera dorsalis]
LOC105230541	262	224	222	67	125	137	3.03239	2.98164	2.5625	0.999846	1.72036	1.59477	0.000790621	-1.10757	down	[R]	General function prediction only	Biological Process: metabolic process (GO:0008152);; Molecular Function: cis-stilbene-oxide hydrolase activity (GO:0033961);;	K10719|0|mde:101900491|K10719 juvenile hormone epoxide hydrolase | (RefSeq) juvenile hormone epoxide hydrolase 1	Insect hormone biosynthesis (ko00981)	[R]	General function prediction only	Epoxide hydrolase N terminus;; Alpha/beta hydrolase family;; alpha/beta hydrolase fold	Juvenile hormone epoxide hydrolase 2 OS=Ctenocephalides felis (Cat flea) PE=2 SV=1	R	General function prediction only	PREDICTED: juvenile hormone epoxide hydrolase 2 [Bactrocera dorsalis]
LOC105230543	13283	10799	5072	2035	3034	2276	189.462	177.605	72.4439	37.6909	51.5381	32.6614	7.74e-07	-1.84804	down	--	--	--	--	--	--	--	--	--	--	--	PREDICTED: uncharacterized protein LOC105230543 [Bactrocera dorsalis]
LOC105230590	870	800	540	272	114	159	10.4845	11.1095	6.51189	4.248	1.62973	1.92769	6.9e-05	-1.75467	down	[GEPR]	Carbohydrate transport and metabolism;; Amino acid transport and metabolism;; Inorganic ion transport and metabolism;; General function prediction only	Molecular Function: sugar:proton symporter activity (GO:0005351);; Molecular Function: glucose transmembrane transporter activity (GO:0005355);; Biological Process: transport (GO:0006810);; Cellular Component: membrane (GO:0016020);;	--	--	[G]	Carbohydrate transport and metabolism	Sugar (and other) transporter;; Major Facilitator Superfamily	Glucose transporter type 1 (Precursor) GN=Glut1 OS=Drosophila melanogaster (Fruit fly) PE=2 SV=4	G	Carbohydrate transport and metabolism	PREDICTED: solute carrier family 2, facilitated glucose transporter member 1-like [Bactrocera dorsalis]
LOC105230591	14048	9644	11113	2261	873	2709	193.183	152.91	153.025	40.369	14.2836	37.4704	1.3e-10	-2.35831	down	[E]	Amino acid transport and metabolism	Molecular Function: metallocarboxypeptidase activity (GO:0004181);; Molecular Function: metal ion binding (GO:0046872);;	--	--	[S]	Function unknown	Zinc carboxypeptidase;; Carboxypeptidase activation peptide	Carboxypeptidase B OS=Astacus astacus (Noble crayfish) PE=1 SV=1	E	Amino acid transport and metabolism	PREDICTED: LOW QUALITY PROTEIN: carboxypeptidase B-like [Bactrocera dorsalis]
LOC105230611	764	579	842	393	277	311	3.87753	3.38877	4.28073	2.58616	1.66984	1.58698	0.000121962	-1.11388	down	--	--	--	--	--	[G]	Carbohydrate transport and metabolism	Major Facilitator Superfamily;; Sugar (and other) transporter	--	G	Carbohydrate transport and metabolism	PREDICTED: monocarboxylate transporter 14-like [Bactrocera dorsalis]
LOC105230656	55	353	136	54	23	22	0.1552	1.16202	0.388389	0.199943	0.075194	0.060489	0.0157307	-1.57888	down	--	--	Biological Process: action potential (GO:0001508);; Molecular Function: voltage-gated potassium channel activity (GO:0005249);; Cellular Component: cell cortex (GO:0005938);; Biological Process: potassium ion transport (GO:0006813);; Biological Process: courtship behavior (GO:0007619);; Biological Process: flight behavior (GO:0007629);; Biological Process: proboscis extension reflex (GO:0007637);…	--	--	--	--	--	--	S	Function unknown	PREDICTED: uncharacterized protein LOC105230656 [Bactrocera dorsalis]
LOC105230663	563	471	799	158	212	280	6.60707	6.37318	9.38674	2.40425	2.95801	3.30491	1.32e-08	-1.48656	down	--	--	--	--	--	--	--	--	--	--	--	PREDICTED: uncharacterized protein DDB_G0287625-like [Bactrocera dorsalis]
LOC105230676	61	78	96	39	28	32	1.7146	2.50806	2.69653	1.41791	0.923137	0.883525	0.0183813	-1.10951	down	--	--	--	--	--	[U]	Intracellular trafficking, secretion, and vesicular transport	--	Protein lethal(2)k10201 GN=l(2)k10201 OS=Drosophila melanogaster (Fruit fly) PE=4 SV=2	U	Intracellular trafficking, secretion, and vesicular transport	PREDICTED: protein lethal(2)k10201 [Bactrocera dorsalis]
LOC105230714	2723	2430	2605	726	1201	1895	46.9052	48.2565	44.9236	16.222	24.6265	32.8341	0.000231725	-1.06583	down	[R]	General function prediction only	Biological Process: juvenile hormone catabolic process (GO:0006719);; Molecular Function: juvenile hormone epoxide hydrolase activity (GO:0008096);;	K10719|3.7855e-64|dwi:Dwil_GK20693|K10719 juvenile hormone epoxide hydrolase | (RefSeq) GK20693 gene product from transcript GK20693-RA	Insect hormone biosynthesis (ko00981)	[R]	General function prediction only	Epoxide hydrolase N terminus	Juvenile hormone epoxide hydrolase 2 OS=Ctenocephalides felis (Cat flea) PE=2 SV=1	R	General function prediction only	PREDICTED: juvenile hormone epoxide hydrolase 2-like [Bactrocera dorsalis]
LOC105230752	10901	10637	8797	3963	5059	5248	21.3756	24.0831	16.794	9.84468	11.5101	10.2533	3.08e-11	-1.13669	down	--	--	Cellular Component: extracellular region (GO:0005576);; Biological Process: carbohydrate metabolic process (GO:0005975);; Biological Process: chitin metabolic process (GO:0006030);; Molecular Function: chitin binding (GO:0008061);; Molecular Function: hydrolase activity, acting on carbon-nitrogen (but not peptide) bonds (GO:0016810);;	--	--	--	--	Chitin binding Peritrophin-A domain	--	R	General function prediction only	PREDICTED: mucin-5AC [Bactrocera dorsalis]
LOC105230788	156	104	111	53	60	59	1.87449	1.43272	1.32771	0.826289	0.849864	0.70691	0.00307266	-1.06611	down	[R]	General function prediction only	Molecular Function: oxidoreductase activity (GO:0016491);; Biological Process: oxidation-reduction process (GO:0055114);;	K00078|5.57959e-144|dgr:Dgri_GH13784|K00078 dihydrodiol dehydrogenase / D-xylose 1-dehydrogenase (NADP) [EC:1.3.1.20 1.1.1.179] | (RefSeq) GH13784 gene product from transcript GH13784-RA	Pentose and glucuronate interconversions (ko00040);; Metabolism of xenobiotics by cytochrome P450 (ko00980)	[GQ]	Carbohydrate transport and metabolism;; Secondary metabolites biosynthesis, transport and catabolism	Oxidoreductase family, NAD-binding Rossmann fold	--	R	General function prediction only	PREDICTED: trans-1,2-dihydrobenzene-1,2-diol dehydrogenase [Bactrocera dorsalis]
LOC105230793	517	338	400	166	131	307	22.7958	17.1643	17.6559	9.47827	6.85636	13.6186	0.00499299	-1.04251	down	[J]	Translation, ribosomal structure and biogenesis	Biological Process: protein folding (GO:0006457);; Biological Process: negative regulation of translation (GO:0017148);; Molecular Function: deaminase activity (GO:0019239);;	--	--	[J]	Translation, ribosomal structure and biogenesis	Endoribonuclease L-PSP	RutC family protein C23G10.2 GN=C23G10.2 OS=Caenorhabditis elegans PE=3 SV=3	J	Translation, ribosomal structure and biogenesis	PREDICTED: ribonuclease UK114 [Bactrocera dorsalis]
LOC105230810	268	303	278	84	110	90	3.59989	4.70121	3.751	1.46687	1.7616	1.21114	2.61e-08	-1.54915	down	--	--	Molecular Function: transcription factor activity, sequence-specific DNA binding (GO:0003700);; Cellular Component: nucleus (GO:0005634);; Biological Process: regulation of transcription, DNA-templated (GO:0006355);; Biological Process: neurogenesis (GO:0022008);; Molecular Function: sequence-specific DNA binding (GO:0043565);;	--	--	[K]	Transcription	Homeobox KN domain;; Homeobox domain	Putative iroquois-class homeodomain protein irx-1 GN=irx-1 OS=Caenorhabditis elegans PE=3 SV=3	K	Transcription	PREDICTED: uncharacterized protein LOC105230810 [Bactrocera dorsalis]
LOC105230828	7159	5729	7082	2270	2313	3747	101.744	93.8761	100.784	41.8928	39.1485	53.5731	3.26e-15	-1.31062	down	[GC]	Carbohydrate transport and metabolism;; Energy production and conversion	Biological Process: metabolic process (GO:0008152);; Molecular Function: glucuronosyltransferase activity (GO:0015020);;	K00699|0|dwi:Dwil_GK15553|K00699 glucuronosyltransferase [EC:2.4.1.17] | (RefSeq) GK15553 gene product from transcript GK15553-RA	Pentose and glucuronate interconversions (ko00040);; Ascorbate and aldarate metabolism (ko00053);; Starch and sucrose metabolism (ko00500);; Retinol metabolism (ko00830);; Porphyrin and chlorophyll metabolism (ko00860);; Metabolism of xenobiotics by cytochrome P450 (ko00980);; Drug metabolism - cytochrome P450 (ko00982);; Drug metabolism - other enzymes (ko00983)	[GC]	Carbohydrate transport and metabolism;; Energy production and conversion	UDP-glucoronosyl and UDP-glucosyl transferase	Putative UDP-glucuronosyltransferase ugt-58 (Precursor) GN=ugt-58 OS=Caenorhabditis elegans PE=3 SV=2	G	Carbohydrate transport and metabolism	PREDICTED: UDP-glucuronosyltransferase 2B13-like, partial [Bactrocera dorsalis]
LOC105230834	832	949	1415	232	570	543	9.7829	12.8718	16.6629	3.5325	7.97985	6.42329	0.00120935	-1.209	down	[Q]	Secondary metabolites biosynthesis, transport and catabolism	--	K15007|5.41602e-89|der:Dere_GG17107|K15007 cytochrome P450 family 313 [EC:1.14.-.-] | (RefSeq) GG17107 gene product from transcript GG17107-RA	--	[QI]	Secondary metabolites biosynthesis, transport and catabolism;; Lipid transport and metabolism	Cytochrome P450	Probable cytochrome P450 313a4 GN=Cyp313a4 OS=Drosophila melanogaster (Fruit fly) PE=2 SV=4	Q	Secondary metabolites biosynthesis, transport and catabolism	PREDICTED: probable cytochrome P450 313a4 [Bactrocera dorsalis]
LOC105230839	320	198	346	122	63	167	3.51797	2.50837	3.80897	1.74174	0.817523	1.84505	0.00678091	-1.18501	down	[Q]	Secondary metabolites biosynthesis, transport and catabolism	--	K15007|8.10172e-73|dpe:Dper_GL27339|K15007 cytochrome P450 family 313 [EC:1.14.-.-] | (RefSeq) GL27339 gene product from transcript GL27339-RA	--	[QI]	Secondary metabolites biosynthesis, transport and catabolism;; Lipid transport and metabolism	Cytochrome P450	Probable cytochrome P450 313a4 GN=Cyp313a4 OS=Drosophila melanogaster (Fruit fly) PE=2 SV=4	Q	Secondary metabolites biosynthesis, transport and catabolism	PREDICTED: probable cytochrome P450 313a4 [Bactrocera dorsalis]
LOC105230868	1923	1876	2369	229	368	736	33.9529	38.1754	41.8816	5.23367	7.72702	13.0708	2.39e-10	-2.12766	down	[ER]	Amino acid transport and metabolism;; General function prediction only	Molecular Function: sodium:iodide symporter activity (GO:0008507);; Cellular Component: integral component of membrane (GO:0016021);; Cellular Component: basolateral plasma membrane (GO:0016323);; Biological Process: transmembrane transport (GO:0055085);;	--	--	[P]	Inorganic ion transport and metabolism	Sodium:solute symporter family	Putative sodium-dependent multivitamin transporter GN=CG32669 OS=Drosophila melanogaster (Fruit fly) PE=2 SV=1	E	Amino acid transport and metabolism	PREDICTED: sodium-coupled monocarboxylate transporter 1-like [Bactrocera dorsalis]
LOC105230890	402	484	489	84	246	123	8.9879	12.5004	10.954	2.42632	6.54812	2.76479	0.00107711	-1.44408	down	--	--	--	--	--	--	--	Drosophila Retinin like protein	--	S	Function unknown	PREDICTED: protein naked cuticle homolog 2-like [Bactrocera dorsalis]
LOC105230935	4718	3125	4523	2014	1212	1660	28.7585	21.9598	27.6102	15.9402	8.79965	10.1773	6.31e-06	-1.28736	down	[Q]	Secondary metabolites biosynthesis, transport and catabolism	Molecular Function: electron carrier activity (GO:0009055);; Cellular Component: membrane (GO:0016020);; Molecular Function: oxidoreductase activity (GO:0016491);; Cellular Component: intracellular membrane-bounded organelle (GO:0043231);; Molecular Function: metal ion binding (GO:0046872);;	K14999|0|mde:101891297|K14999 cytochrome P450 family 6 [EC:1.14.-.-] | (RefSeq) CYP6D8; probable cytochrome P450 6d5-like	--	[Q]	Secondary metabolites biosynthesis, transport and catabolism	Cytochrome P450	Probable cytochrome P450 6d5 GN=Cyp6d5 OS=Drosophila melanogaster (Fruit fly) PE=2 SV=1	Q	Secondary metabolites biosynthesis, transport and catabolism	PREDICTED: probable cytochrome P450 6d5 [Bactrocera dorsalis]
LOC105230950	5215	4540	5864	2034	2428	2929	116.198	116.64	130.823	58.8506	64.415	65.6432	6.51e-32	-1.13567	down	[Z]	Cytoskeleton	Molecular Function: actin binding (GO:0003779);; Biological Process: actomyosin structure organization (GO:0031032);;	K20526|1.70462e-116|dmo:Dmoj_GI22717|K20526 transgelin | (RefSeq) GI22717 gene product from transcript GI22717-RA	--	[Z]	Cytoskeleton	Calponin homology (CH) domain;; Calponin family repeat;; CAMSAP CH domain	Myophilin OS=Echinococcus granulosus (Hydatid tapeworm) PE=2 SV=1	Z	Cytoskeleton	PREDICTED: myophilin [Bactrocera dorsalis]
LOC105231019	292	213	432	109	120	143	1.72681	1.46337	2.5584	0.856341	0.839646	0.849418	5.89e-05	-1.2827	down	[RTKL]	General function prediction only;; Signal transduction mechanisms;; Transcription;; Replication, recombination and repair	Molecular Function: protein serine/threonine kinase activity (GO:0004674);; Molecular Function: ATP binding (GO:0005524);; Biological Process: protein phosphorylation (GO:0006468);; Biological Process: female meiosis I (GO:0007144);; Biological Process: chromosome condensation (GO:0030261);; Biological Process: regulation of meiotic nuclear division (GO:0040020);; Biological Process: regulation o…	K16309|0|mde:101889602|K16309 serine/threonine-protein kinase greatwall [EC:2.7.11.1] | (RefSeq) serine/threonine-protein kinase greatwall	--	[TR]	Signal transduction mechanisms;; General function prediction only	Protein kinase domain;; Protein tyrosine kinase	Probable serine/threonine-protein kinase DDB_G0272282 GN=DDB_G0272282 OS=Dictyostelium discoideum (Slime mold) PE=3 SV=1	D	Cell cycle control, cell division, chromosome partitioning	PREDICTED: serine/threonine-protein kinase greatwall isoform X1 [Bactrocera dorsalis]
LOC105231063	1216	1292	1697	368	638	442	39.6818	48.5748	55.3563	15.5754	24.7575	14.4653	3.4e-08	-1.50549	down	--	--	--	--	--	--	--	--	--	--	--	PREDICTED: uncharacterized protein LOC105231063 isoform X1 [Bactrocera dorsalis]
LOC105231072	3465	78	922	114	74	103	132.34	3.41956	35.2376	5.61976	3.33633	3.93285	0.0165343	-1.62743	down	--	--	--	--	--	--	--	Cystatin domain	Sarcocystatin-A (Precursor) OS=Sarcophaga peregrina (Flesh fly) PE=1 SV=1	R	General function prediction only	PREDICTED: sarcocystatin-A-like [Bactrocera dorsalis]
LOC105231073	6344	146	1989	105	146	58	239.53	6.30928	75.1663	5.04519	6.54216	2.13427	0.0062766	-1.81085	down	--	--	--	--	--	--	--	Cystatin domain	Sarcocystatin-A (Precursor) OS=Sarcophaga peregrina (Flesh fly) PE=1 SV=1	R	General function prediction only	PREDICTED: sarcocystatin-A-like [Bactrocera dorsalis]
LOC105231085	764	843	372	46	161	137	38.8341	49.4487	18.945	3.02662	9.73565	6.99352	7.84e-06	-2.15674	down	--	--	--	--	--	--	--	Metallothionein family 5	--	--	--	--
LOC105231087	2355	1870	1448	422	411	623	90.3983	81.6025	55.4673	21.0721	18.1297	23.4632	1.41e-14	-1.94525	down	--	--	--	--	--	--	--	Metallothionein family 5	--	--	--	--
LOC105231090	1577	633	1038	469	220	532	53.7309	24.8532	35.3949	20.7393	8.89777	18.2332	0.00448901	-1.26279	down	--	--	--	--	--	--	--	Metallothionein family 5	--	--	--	--
LOC105231105	507	191	504	121	144	58	6.25289	2.70891	6.23071	1.92833	2.10509	0.717089	0.00322134	-1.519	down	--	--	Molecular Function: scavenger receptor activity (GO:0005044);; Cellular Component: integral component of plasma membrane (GO:0005887);; Biological Process: defense response (GO:0006952);; Biological Process: cell adhesion (GO:0007155);; Biological Process: phototransduction, visible light (GO:0007603);; Biological Process: phototransduction, UV (GO:0007604);; Biological Process: rhodopsin biosynt…	--	--	[T]	Signal transduction mechanisms	CD36 family	Protein croquemort GN=crq OS=Drosophila melanogaster (Fruit fly) PE=1 SV=2	T	Signal transduction mechanisms	PREDICTED: protein croquemort [Bactrocera dorsalis]
LOC105231115	662	444	609	176	146	171	4.80724	3.71241	4.42802	1.65437	1.26073	1.24445	2.16e-13	-1.75919	down	--	--	Molecular Function: RNA binding (GO:0003723);; Molecular Function: structural constituent of ribosome (GO:0003735);; Biological Process: translation (GO:0006412);; Cellular Component: small ribosomal subunit (GO:0015935);;	--	--	--	--	--	--	S	Function unknown	PREDICTED: putative uncharacterized protein ENSP00000383309 [Bactrocera dorsalis]
LOC105231117	3512	1937	2825	1442	828	652	45.7357	29.0807	36.8355	24.3804	12.8375	8.53368	0.0016274	-1.3138	down	--	--	--	--	--	--	--	--	--	--	--	PREDICTED: hyphal wall protein 2-like [Bactrocera dorsalis]
LOC105231155	197	111	109	23	46	65	1.63877	1.06046	0.90533	0.244395	0.449008	0.543529	0.00242888	-1.45663	down	--	--	--	--	--	--	--	Domain of unknown function (DUF389)	--	S	Function unknown	PREDICTED: uncharacterized protein LOC105231155 [Bactrocera dorsalis]
LOC105231177	883939	772478	759055	323179	178742	307620	16929	17057.6	14556.6	8037.62	4076.95	5927.09	1.09e-08	-1.5403	down	--	--	Molecular Function: neurotransmitter:sodium symporter activity (GO:0005328);; Biological Process: neurotransmitter transport (GO:0006836);; Molecular Function: structural constituent of adult chitin-based cuticle (GO:0008012);; Cellular Component: integral component of membrane (GO:0016021);;	--	--	--	--	--	Adult cuticle protein 1 (Precursor) GN=Acp1 OS=Drosophila melanogaster (Fruit fly) PE=2 SV=1	S	Function unknown	PREDICTED: adult cuticle protein 1-like [Bactrocera dorsalis]
LOC105231178	46790	41859	41412	23369	11083	13559	679.11	700.476	601.842	440.438	191.563	197.98	0.000189224	-1.32748	down	--	--	--	--	--	--	--	--	Adult cuticle protein 1 (Precursor) GN=Acp1 OS=Drosophila melanogaster (Fruit fly) PE=2 SV=1	S	Function unknown	PREDICTED: adult cuticle protein 1-like [Bactrocera dorsalis]
LOC105231180	136970	111456	104801	35782	18994	23653	3107.77	2915.75	2381.03	1054.3	513.257	539.905	4.26e-11	-2.03619	down	--	--	--	--	--	--	--	--	Adult cuticle protein 1 (Precursor) GN=Acp1 OS=Drosophila melanogaster (Fruit fly) PE=2 SV=1	S	Function unknown	PREDICTED: adult cuticle protein 1-like [Bactrocera dorsalis]
LOC105231181	162491	113169	132813	37167	26296	46873	3392.81	2724.46	2776.84	1007.78	653.894	984.626	2.03e-17	-1.87673	down	--	--	--	--	--	--	--	--	Adult cuticle protein 1 (Precursor) GN=Acp1 OS=Drosophila melanogaster (Fruit fly) PE=2 SV=1	R	General function prediction only	PREDICTED: adult cuticle protein 1 [Bactrocera dorsalis]
LOC105231182	148	82	96	34	39	40	1.80564	0.998185	1.14985	0.533221	0.56341	0.485444	0.000601578	-1.40002	down	--	--	--	--	--	--	--	--	--	S	Function unknown	PREDICTED: trichohyalin isoform X1 [Bactrocera cucurbitae]
LOC105231189	495	387	645	88	184	198	3.9398	3.54905	5.14593	0.895314	1.73578	1.58516	8.21e-07	-1.63508	down	--	--	--	--	--	--	--	--	--	S	Function unknown	PREDICTED: uncharacterized protein LOC105231189 [Bactrocera dorsalis]
LOC105231221	1522	666	845	119	400	286	17.1083	8.63214	9.50933	1.73136	5.34499	3.22472	0.000251081	-1.68122	down	--	--	Biological Process: lipid metabolic process (GO:0006629);; Molecular Function: lipase activity (GO:0016298);;	--	--	--	--	Lipase;; Alpha/beta hydrolase family	Probable phospholipase A1 magnifin (Precursor) OS=Vespa magnifica (Hornet) PE=1 SV=1	S	Function unknown	PREDICTED: phospholipase A1 2 [Bactrocera dorsalis]
LOC105231225	752	387	817	265	316	207	8.00765	4.75087	8.71065	3.65483	3.99902	2.20795	0.0014845	-1.19905	down	--	--	Molecular Function: phospholipase activity (GO:0004620);; Cellular Component: extracellular region (GO:0005576);; Biological Process: lipid metabolic process (GO:0006629);; Molecular Function: carboxylic ester hydrolase activity (GO:0052689);;	--	--	--	--	Lipase;; Alpha/beta hydrolase family;; Alpha/beta hydrolase family	Probable phospholipase A1 magnifin (Precursor) OS=Vespa magnifica (Hornet) PE=1 SV=1	R	General function prediction only	PREDICTED: phospholipase A1 2 [Bactrocera dorsalis]
LOC105231242	101	65	184	28	43	57	1.48721	1.0927	2.70788	0.533563	0.739026	0.846436	0.0149256	-1.24759	down	--	--	Biological Process: lateral inhibition (GO:0046331);;	--	--	--	--	--	--	S	Function unknown	PREDICTED: uncharacterized protein LOC105231242 [Bactrocera dorsalis]
LOC105231259	538	482	739	153	154	287	2.50627	2.59292	3.45322	0.925263	0.852731	1.34566	6.86e-08	-1.54816	down	--	--	--	K20227|0|mde:101889162|K20227 female sterile (1) M3, polehole | (RefSeq) uncharacterized LOC101889162	MAPK signaling pathway - fly (ko04013)	--	--	--	--	S	Function unknown	PREDICTED: LOW QUALITY PROTEIN: uncharacterized protein LOC105231259 [Bactrocera dorsalis]
LOC105231269	294	348	157	109	95	114	4.16911	5.69968	2.22201	2.00324	1.58431	1.62733	0.00605076	-1.22566	down	[R]	General function prediction only	Molecular Function: hydrolase activity (GO:0016787);;	--	--	[R]	General function prediction only	Haloacid dehalogenase-like hydrolase;; HAD-hyrolase-like	Rhythmically expressed gene 2 protein GN=Reg-2 OS=Drosophila melanogaster (Fruit fly) PE=2 SV=1	R	General function prediction only	PREDICTED: rhythmically expressed gene 2 protein [Bactrocera dorsalis]
LOC105231393	40165	35723	22756	8092	4207	8230	541.852	555.645	307.396	141.758	67.5881	111.696	2.64e-10	-2.12878	down	[O]	Posttranslational modification, protein turnover, chaperones	Molecular Function: serine-type endopeptidase activity (GO:0004252);; Biological Process: proteolysis (GO:0006508);;	--	--	[E]	Amino acid transport and metabolism	Trypsin;; Domain of unknown function (DUF1986);; Trypsin-like peptidase domain	Collagenase (Precursor) OS=Hypoderma lineatum (Early cattle grub) PE=1 SV=3	E	Amino acid transport and metabolism	PREDICTED: serine proteases 1/2-like [Bactrocera dorsalis]
LOC105231398	91799	89998	47326	19844	9910	20288	1904.76	2153.08	983.286	534.677	244.878	423.506	3.86e-08	-2.03318	down	[O]	Posttranslational modification, protein turnover, chaperones	Molecular Function: serine-type endopeptidase activity (GO:0004252);; Biological Process: proteolysis (GO:0006508);;	--	--	[E]	Amino acid transport and metabolism	Trypsin	Collagenase (Precursor) OS=Hypoderma lineatum (Early cattle grub) PE=1 SV=3	E	Amino acid transport and metabolism	PREDICTED: serine proteases 1/2-like [Bactrocera dorsalis]
LOC105231451	89	191	39	11	0	24	2.50064	6.23353	1.10001	0.398604	0	0.685387	0.041912	-1.4214	down	--	--	--	--	--	--	--	--	--	S	Function unknown	PREDICTED: uncharacterized protein LOC105231451 [Bactrocera dorsalis]
LOC105231454	638	360	488	154	111	91	18.3734	11.9523	14.0903	5.73908	3.79455	2.62684	9.19e-07	-1.85143	down	--	--	Molecular Function: monooxygenase activity (GO:0004497);; Molecular Function: iron ion binding (GO:0005506);; Molecular Function: electron carrier activity (GO:0009055);; Molecular Function: oxidoreductase activity, acting on paired donors, with incorporation or reduction of molecular oxygen (GO:0016705);; Molecular Function: heme binding (GO:0020037);; Biological Process: oxidation-reduction pro…	K15001|3.55842e-65|dvi:Dvir_GJ12358|K15001 cytochrome P450 family 4 [EC:1.14.-.-] | (RefSeq) GJ12358 gene product from transcript GJ12358-RA	--	[QI]	Secondary metabolites biosynthesis, transport and catabolism;; Lipid transport and metabolism	Cytochrome P450	Cytochrome P450 4d2 GN=Cyp4d2 OS=Drosophila melanogaster (Fruit fly) PE=2 SV=2	Q	Secondary metabolites biosynthesis, transport and catabolism	PREDICTED: cytochrome P450 4d8 [Bactrocera dorsalis]
LOC105231457	10709	9885	8757	721	726	2316	299.265	318.513	245.046	26.1593	24.1365	65.101	1.19e-13	-2.7584	down	--	--	--	--	--	--	--	--	--	S	Function unknown	PREDICTED: uncharacterized protein LOC105231457 [Bactrocera dorsalis]
LOC105231465	1199	1201	896	476	279	330	7.50614	8.67385	5.61914	3.87244	2.08132	2.07725	1.85e-05	-1.49933	down	--	--	--	--	--	--	--	--	--	S	Function unknown	PREDICTED: bromodomain-containing protein 4 [Bactrocera dorsalis]
LOC105231558	371	350	434	170	122	185	4.92934	5.35538	5.7801	2.92325	1.92804	2.47007	1.13e-06	-1.26616	down	[R]	General function prediction only	Molecular Function: neurotransmitter:sodium symporter activity (GO:0005328);; Biological Process: neurotransmitter transport (GO:0006836);; Cellular Component: integral component of membrane (GO:0016021);; Molecular Function: potassium:amino acid symporter activity (GO:0017032);;	K05038|1.92637e-126|mde:101897307|K05038 solute carrier family 6 (neurotransmitter transporter, amino acid) member 5/7/9/14 | (RefSeq) sodium-dependent nutrient amino acid transporter 1	--	[T]	Signal transduction mechanisms	Sodium:neurotransmitter symporter family	Sodium-dependent nutrient amino acid transporter 1 {ECO:0000250|UniProtKB:Q9W4C5} OS=Drosophila ananassae (Fruit fly) PE=3 SV=1	P	Inorganic ion transport and metabolism	PREDICTED: sodium-dependent nutrient amino acid transporter 1-like, partial [Bactrocera dorsalis]
LOC105231615	820	733	835	312	293	340	5.39085	5.55589	5.49733	2.66314	2.2906	2.24859	1.73e-19	-1.36749	down	[K]	Transcription	Molecular Function: transcription factor activity, sequence-specific DNA binding (GO:0003700);; Biological Process: regulation of transcription, DNA-templated (GO:0006355);; Molecular Function: zinc ion binding (GO:0008270);; Molecular Function: sequence-specific DNA binding (GO:0043565);;	K09183|3.44317e-156|mde:101893284|K09183 GATA-binding protein 4 | (RefSeq) GATA-binding factor A	--	[K]	Transcription	GATA zinc finger	GATA-binding factor A GN=pnr OS=Drosophila melanogaster (Fruit fly) PE=1 SV=1	K	Transcription	PREDICTED: GATA-binding factor A isoform X1 [Bactrocera dorsalis]
LOC105231668	8750	9656	12481	3780	4041	6972	98.4712	125.299	140.652	55.2454	54.1649	78.936	1.12e-06	-1.10745	down	--	--	--	--	--	--	--	Ecdysteroid kinase;; Protein of unknown function (DUF1679);; Phosphotransferase enzyme family	--	R	General function prediction only	PREDICTED: uncharacterized protein LOC105231668 [Bactrocera dorsalis]
LOC105231669	3087	3606	2061	1927	642	937	41.17	55.4412	27.5219	33.3576	10.1827	12.5673	0.0267287	-1.12391	down	--	--	--	--	--	--	--	Ecdysteroid kinase;; Protein of unknown function (DUF1679);; Phosphotransferase enzyme family	--	R	General function prediction only	PREDICTED: uncharacterized protein LOC105231669 [Bactrocera dorsalis]
LOC105231697	1496	240	416	39	243	52	38.6013	7.1403	10.7392	1.29217	7.46923	1.33039	0.00975371	-1.67674	down	--	--	--	--	--	[R]	General function prediction only	Fibrinogen beta and gamma chains, C-terminal globular domain	Techylectin-5B (Precursor) OS=Tachypleus tridentatus (Japanese horseshoe crab) PE=1 SV=1	R	General function prediction only	PREDICTED: techylectin-5B-like [Bactrocera dorsalis]
LOC105231732	18683	19976	22351	8440	7829	10158	283.719	348.886	339.867	162.782	142.184	155.614	1.46e-21	-1.25205	down	--	--	Molecular Function: stearoyl-CoA 9-desaturase activity (GO:0004768);; Cellular Component: endoplasmic reticulum (GO:0005783);; Cellular Component: lipid droplet (GO:0005811);; Biological Process: fatty acid biosynthetic process (GO:0006633);; Biological Process: cuticle hydrocarbon biosynthetic process (GO:0006723);; Biological Process: regulation of autophagy (GO:0010506);; Cellular Component: i…	--	--	--	--	--	Acyl-CoA Delta(11) desaturase OS=Choristoneura rosaceana (Oblique banded leafroller) PE=1 SV=1	S	Function unknown	PREDICTED: uncharacterized protein LOC105231731 [Bactrocera dorsalis]
LOC105231750	1673	1073	1112	131	124	414	12.2912	9.09361	8.18172	1.24865	1.08009	3.06005	5.12e-08	-2.28724	down	[C]	Energy production and conversion	Cellular Component: vacuolar proton-transporting V-type ATPase, V0 domain (GO:0000220);; Biological Process: ATP hydrolysis coupled proton transport (GO:0015991);; Cellular Component: plasma membrane proton-transporting V-type ATPase complex (GO:0033181);; Molecular Function: proton-transporting ATPase activity, rotational mechanism (GO:0046961);;	K02154|0|dwi:Dwil_GK11491|K02154 V-type H+-transporting ATPase subunit a | (RefSeq) GK11491 gene product from transcript GK11491-RA	Oxidative phosphorylation (ko00190);; Lysosome (ko04142);; Phagosome (ko04145)	[C]	Energy production and conversion	V-type ATPase 116kDa subunit family	Probable V-type proton ATPase 116 kDa subunit a GN=unc-32 OS=Caenorhabditis elegans PE=2 SV=3	C	Energy production and conversion	PREDICTED: LOW QUALITY PROTEIN: V-type proton ATPase 116 kDa subunit a isoform 1-like [Bactrocera dorsalis]
LOC105231755	97	106	138	39	52	74	1.26802	1.59331	1.79724	0.663996	0.810379	0.970966	0.00689838	-1.02647	down	--	--	Molecular Function: procollagen-proline 4-dioxygenase activity (GO:0004656);; Cellular Component: procollagen-proline 4-dioxygenase complex (GO:0016222);; Biological Process: peptidyl-proline hydroxylation to 4-hydroxy-L-proline (GO:0018401);; Molecular Function: ion binding (GO:0043167);;	--	--	[E]	Amino acid transport and metabolism	Prolyl 4-Hydroxylase alpha-subunit, N-terminal region	Prolyl 4-hydroxylase subunit alpha-2 (Precursor) GN=phy-2 OS=Caenorhabditis elegans PE=1 SV=1	E	Amino acid transport and metabolism	PREDICTED: prolyl 4-hydroxylase subunit alpha-2 [Bactrocera dorsalis]
LOC105231813	337	317	415	106	117	110	2.82756	3.06714	3.49005	1.15577	1.16366	0.926433	1.41e-13	-1.66565	down	--	--	--	--	--	--	--	--	--	S	Function unknown	PREDICTED: uncharacterized protein LOC105231813 [Bactrocera dorsalis]
LOC105231818	2383	1158	1914	349	469	473	69.6187	38.9937	55.9957	13.2119	16.2901	13.9016	1.87e-14	-2.01559	down	--	--	--	--	--	--	--	--	--	R	General function prediction only	PREDICTED: uncharacterized protein LOC105231818 [Bactrocera dorsalis]
LOC105231830	2507	2353	3960	941	1124	1301	18.3161	19.8249	28.9735	8.92253	9.77629	9.56139	3.25e-11	-1.3975	down	[O]	Posttranslational modification, protein turnover, chaperones	Molecular Function: ATP binding (GO:0005524);; Cellular Component: mitochondrion (GO:0005739);; Biological Process: protein folding (GO:0006457);; Biological Process: response to heat (GO:0009408);; Molecular Function: unfolded protein binding (GO:0051082);;	K03283|0|mde:101891466|K03283 heat shock 70kDa protein 1/8 | (RefSeq) heat shock 70 kDa protein cognate 2	Spliceosome (ko03040);; Protein processing in endoplasmic reticulum (ko04141);; Endocytosis (ko04144);; Longevity regulating pathway - multiple species (ko04213)	[O]	Posttranslational modification, protein turnover, chaperones	Hsp70 protein;; MreB/Mbl protein;; Hydantoinase/oxoprolinase;; NAD-specific glutamate dehydrogenase;; NAD-specific glutamate dehydrogenase	Heat shock 70 kDa protein cognate 2 GN=Hsc70-2 OS=Drosophila melanogaster (Fruit fly) PE=1 SV=2	O	Posttranslational modification, protein turnover, chaperones	PREDICTED: heat shock 70 kDa protein cognate 2 [Bactrocera dorsalis]
LOC105231832	1454	1652	1636	493	431	729	20.9099	27.3908	23.5693	9.21057	7.38072	10.5441	2.46e-13	-1.54849	down	--	--	--	--	--	--	--	--	--	S	Function unknown	PREDICTED: uncharacterized protein LOC105231832 [Bactrocera dorsalis]
LOC105231859	508	300	260	157	170	180	9.81124	6.6715	5.02695	3.92638	3.89759	3.49681	0.00472891	-1.03582	down	--	--	Molecular Function: serine-type peptidase activity (GO:0008236);;	--	--	[E]	Amino acid transport and metabolism	Trypsin	Chymotrypsin-1 (Precursor) GN=CHYM1 OS=Anopheles gambiae (African malaria mosquito) PE=1 SV=3	O	Posttranslational modification, protein turnover, chaperones	PREDICTED: chymotrypsin-1 [Bactrocera dorsalis]
LOC105231874	4734	4137	4365	2139	1993	2278	95.926	96.6473	88.5624	56.2845	48.0953	46.4203	1.05e-15	-1.08397	down	--	--	--	--	--	[S]	Function unknown	PDZ domain (Also known as DHR or GLGF)	--	S	Function unknown	PREDICTED: uncharacterized protein LOC105231874 [Bactrocera dorsalis]
LOC105231889	1272	1239	1666	409	537	536	7.85558	8.82483	10.3086	3.27623	3.94491	3.32948	6.49e-20	-1.5204	down	--	--	Biological Process: mitotic spindle elongation (GO:0000022);; Cellular Component: kinetochore (GO:0000776);; Molecular Function: mRNA binding (GO:0003729);; Molecular Function: GTP binding (GO:0005525);; Cellular Component: nucleus (GO:0005634);; Cellular Component: centrosome (GO:0005813);; Cellular Component: polar microtubule (GO:0005827);; Cellular Component: microtubule associated complex (G…	K02602|0|dpo:Dpse_GA10609|K02602 cytoplasmic polyadenylation element-binding protein | (RefSeq) GA10609 gene product from transcript GA10609-RA	Dorso-ventral axis formation (ko04320)	[J]	Translation, ribosomal structure and biogenesis	RNA recognition motif. (a.k.a. RRM, RBD, or RNP domain)	Cytoplasmic polyadenylation element-binding protein 3 GN=cpb-3 OS=Caenorhabditis elegans PE=2 SV=2	J	Translation, ribosomal structure and biogenesis	PREDICTED: uncharacterized protein LOC105231889 [Bactrocera dorsalis]
LOC105231902	96	70	169	33	40	70	1.06001	0.891657	1.87382	0.461957	0.52271	0.771636	0.0309435	-1.09126	down	[GEPR]	Carbohydrate transport and metabolism;; Amino acid transport and metabolism;; Inorganic ion transport and metabolism;; General function prediction only	--	--	--	[G]	Carbohydrate transport and metabolism	Major Facilitator Superfamily	Uncharacterized transporter C38C10.2 GN=C38C10.2 OS=Caenorhabditis elegans PE=1 SV=2	G	Carbohydrate transport and metabolism	PREDICTED: sialin isoform X1 [Bactrocera dorsalis]
LOC105231933	5152	3290	3394	1824	1416	1384	21.7258	15.9952	14.331	9.98598	7.10898	5.86966	6.41e-06	-1.30379	down	--	--	Molecular Function: hydrolase activity (GO:0016787);;	--	--	[E]	Amino acid transport and metabolism	Peptidase family M13;; Peptidase family M13	Neprilysin-1 GN=nep-1 OS=Caenorhabditis elegans PE=1 SV=3	O	Posttranslational modification, protein turnover, chaperones	PREDICTED: uncharacterized protein LOC105231933 [Bactrocera dorsalis]
LOC105231955	487	570	969	153	218	244	3.65309	4.92983	7.28441	1.48331	1.9451	1.83675	1.71e-07	-1.65377	down	--	--	Molecular Function: transferase activity (GO:0016740);;	K00699|2.36942e-117|mde:101889193|K00699 glucuronosyltransferase [EC:2.4.1.17] | (RefSeq) UDP-glucuronosyltransferase 2A2-like	Pentose and glucuronate interconversions (ko00040);; Ascorbate and aldarate metabolism (ko00053);; Starch and sucrose metabolism (ko00500);; Retinol metabolism (ko00830);; Porphyrin and chlorophyll metabolism (ko00860);; Metabolism of xenobiotics by cytochrome P450 (ko00980);; Drug metabolism - cytochrome P450 (ko00982);; Drug metabolism - other enzymes (ko00983)	[GC]	Carbohydrate transport and metabolism;; Energy production and conversion	UDP-glucoronosyl and UDP-glucosyl transferase	Putative UDP-glucuronosyltransferase ugt-47 (Precursor) GN=ugt-47 OS=Caenorhabditis briggsae PE=3 SV=3	CG	Energy production and conversion;; Carbohydrate transport and metabolism	PREDICTED: UDP-glucuronosyltransferase 2B31-like isoform X1 [Bactrocera dorsalis]
LOC105232016	10553	8064	10783	4270	3968	5186	102.92	90.6387	105.347	54.1042	46.2256	50.9145	5.96e-20	-1.16938	down	--	--	--	--	--	[S]	Function unknown	Costars	--	S	Function unknown	PREDICTED: skin secretory protein xP2 isoform X1 [Bactrocera dorsalis]
LOC105232017	231	171	344	65	116	119	3.77531	3.22245	5.62473	1.36966	2.24944	1.95218	0.00100686	-1.24372	down	--	--	--	--	--	--	--	SAM domain (Sterile alpha motif);; SAM domain (Sterile alpha motif)	--	--	--	PREDICTED: rho GTPase-activating protein gacGG-like [Bactrocera dorsalis]
LOC105232054	776	637	1117	150	111	236	5.42619	5.14157	7.83477	1.36021	0.917094	1.67084	5.23e-13	-2.23629	down	--	--	Biological Process: pole cell fate determination (GO:0007278);; Biological Process: pole cell formation (GO:0007279);; Biological Process: pole plasm protein localization (GO:0007318);; Biological Process: posterior abdomen determination (GO:0007359);; Biological Process: long-term memory (GO:0007616);; Biological Process: oocyte microtubule cytoskeleton polarization (GO:0008103);; Biological Pro…	K18742|5.13247e-124|mde:101890691|K18742 maternal effect protein oskar | (RefSeq) maternal effect protein oskar	--	--	--	--	Maternal effect protein oskar GN=osk OS=Drosophila virilis (Fruit fly) PE=2 SV=1	S	Function unknown	PREDICTED: maternal effect protein oskar [Bactrocera dorsalis]
LOC105232066	4648	3892	4552	2322	1974	2058	66.205	63.9163	64.9139	42.9424	33.4825	29.4837	1.71e-08	-1.05389	down	[E]	Amino acid transport and metabolism	Biological Process: urea cycle (GO:0000050);; Biological Process: argininosuccinate metabolic process (GO:0000053);; Molecular Function: argininosuccinate synthase activity (GO:0004055);; Molecular Function: ATP binding (GO:0005524);; Biological Process: arginine biosynthetic process (GO:0006526);;	K01940|0|dya:Dyak_GE25842|K01940 argininosuccinate synthase [EC:6.3.4.5] | (RefSeq) dyak_GLEANR_9438; GE25842 gene product from transcript GE25842-RA	Arginine biosynthesis (ko00220);; Alanine, aspartate and glutamate metabolism (ko00250);; Biosynthesis of amino acids (ko01230)	[E]	Amino acid transport and metabolism	Arginosuccinate synthase	Argininosuccinate synthase GN=CG1315 OS=Drosophila melanogaster (Fruit fly) PE=2 SV=1	E	Amino acid transport and metabolism	PREDICTED: LOW QUALITY PROTEIN: argininosuccinate synthase [Bactrocera dorsalis]
LOC105232079	212	196	221	73	85	109	1.31335	1.40033	1.37542	0.58674	0.623722	0.681827	8.62e-08	-1.25556	down	--	--	--	--	--	--	--	--	--	S	Function unknown	PREDICTED: uncharacterized protein LOC105232079 [Bactrocera dorsalis]
LOC105232111	3173	2019	1757	745	1049	1042	20.4916	15.0339	11.3626	6.24588	8.0662	6.76649	3.79e-06	-1.28766	down	--	--	--	--	--	--	--	--	--	S	Function unknown	PREDICTED: transcription factor SPT20 homolog [Bactrocera dorsalis]
LOC105232115	66	79	53	29	20	12	0.731431	0.997218	0.586398	0.409128	0.262293	0.133832	0.0242684	-1.31436	down	--	--	--	--	--	--	--	--	--	S	Function unknown	PREDICTED: loricrin [Bactrocera dorsalis]
LOC105232121	144	136	186	41	39	68	1.26275	1.38112	1.6383	0.455227	0.406062	0.598743	1.78e-06	-1.59087	down	--	--	Molecular Function: DNA helicase activity (GO:0003678);; Molecular Function: protein binding (GO:0005515);; Cellular Component: microtubule associated complex (GO:0005875);; Cellular Component: cell cortex (GO:0005938);; Biological Process: mitotic G2 DNA damage checkpoint (GO:0007095);; Biological Process: asymmetric protein localization (GO:0008105);; Biological Process: positive regulation of …	--	--	--	--	--	--	S	Function unknown	PREDICTED: uncharacterized protein LOC105232121 [Bactrocera dorsalis]
LOC105232140	642	545	848	321	371	221	7.08364	6.92936	9.37028	4.58784	4.86489	2.45269	0.00206489	-1.08055	down	--	--	Biological Process: negative regulation of transcription from RNA polymerase II promoter (GO:0000122);; Molecular Function: transcription factor activity, RNA polymerase II distal enhancer sequence-specific binding (GO:0003705);; Biological Process: cephalic furrow formation (GO:0007376);; Biological Process: imaginal disc-derived leg morphogenesis (GO:0007480);; Molecular Function: transcription…	K08069|0|mde:101892216|K08069 pantetheine hydrolase [EC:3.5.1.92] | (RefSeq) vanin-like protein 2	Pantothenate and CoA biosynthesis (ko00770)	[E]	Amino acid transport and metabolism	Carbon-nitrogen hydrolase	Vanin-like protein 1 (Precursor) GN=CG32754 OS=Drosophila melanogaster (Fruit fly) PE=1 SV=1	E	Amino acid transport and metabolism	PREDICTED: vanin-like protein 1 [Bactrocera dorsalis]
LOC105232170	3498	6247	5670	374	2230	1271	47.2218	97.2269	76.6331	6.53924	35.8525	17.2555	0.000870635	-1.69255	down	--	--	Molecular Function: catalytic activity (GO:0003824);; Molecular Function: structural molecule activity (GO:0005198);; Cellular Component: extracellular region (GO:0005576);; Cellular Component: lipid droplet (GO:0005811);; Cellular Component: microtubule associated complex (GO:0005875);; Biological Process: lipid metabolic process (GO:0006629);; Biological Process: vitellogenesis (GO:0007296);; B…	--	--	--	--	Lipase	Vitellogenin-1 (Precursor) GN=VG1-GAMMA OS=Ceratitis capitata (Mediterranean fruit fly) PE=2 SV=1	S	Function unknown	PREDICTED: vitellogenin-1-like [Bactrocera dorsalis]
LOC105232242	1509	891	1327	373	488	520	29.8614	20.3246	26.2951	9.58821	11.5047	10.3475	2.78e-11	-1.43584	down	[R]	General function prediction only	--	--	--	[Q]	Secondary metabolites biosynthesis, transport and catabolism	short chain dehydrogenase;; Enoyl-(Acyl carrier protein) reductase;; KR domain	Dehydrogenase/reductase SDR family protein 7-like GN=DDB_G0274201 OS=Dictyostelium discoideum (Slime mold) PE=3 SV=1	Q	Secondary metabolites biosynthesis, transport and catabolism	PREDICTED: dehydrogenase/reductase SDR family member 11-like [Bactrocera dorsalis]
LOC105232243	90	75	67	23	22	38	3.45323	3.3036	2.56171	1.1301	0.991123	1.47013	0.00144698	-1.36849	down	--	--	--	--	--	--	--	--	--	--	--	PREDICTED: suppressor protein SRP40-like [Bactrocera dorsalis]
LOC105232261	1170	1076	2021	202	249	345	5.18603	5.49526	8.96566	1.16537	1.32154	1.53154	7.22e-18	-2.34455	down	--	--	Biological Process: microtubule cytoskeleton organization (GO:0000226);; Molecular Function: mRNA binding (GO:0003729);; Molecular Function: protein binding (GO:0005515);; Cellular Component: integral component of plasma membrane (GO:0005887);; Biological Process: mitotic cell cycle (GO:0007067);; Biological Process: ovarian follicle cell migration (GO:0007297);; Biological Process: negative regu…	K18756|0|dpo:Dpse_GA18459|K18756 protein bicaudal C | (RefSeq) GA18459 gene product from transcript GA18459-RA	--	[I]	Lipid transport and metabolism	KH domain;; KH domain;; SAM domain (Sterile alpha motif);; SAM domain (Sterile alpha motif)	Protein bicaudal C GN=BicC OS=Drosophila melanogaster (Fruit fly) PE=1 SV=2	AI	RNA processing and modification;; Lipid transport and metabolism	PREDICTED: protein bicaudal C [Bactrocera dorsalis]
LOC105232270	12413	7828	8011	6028	3311	2198	270.818	196.91	175.005	170.772	86.034	48.2274	0.0171386	-1.10502	down	--	--	--	--	--	--	--	Haemolymph juvenile hormone binding protein (JHBP)	--	S	Function unknown	PREDICTED: uncharacterized protein LOC105232270 [Bactrocera dorsalis]
LOC105232271	12680	7574	7681	5300	2415	1872	262.272	180.61	159.076	142.359	59.4853	38.9383	0.00628101	-1.29486	down	--	--	--	--	--	--	--	Haemolymph juvenile hormone binding protein (JHBP)	--	S	Function unknown	PREDICTED: uncharacterized protein LOC105232271 [Bactrocera dorsalis]
LOC105232277	16972	19383	19229	6132	3535	8159	134.978	177.739	153.128	63.3278	33.4741	65.2795	2.03e-08	-1.61483	down	--	--	Molecular Function: carboxypeptidase activity (GO:0004180);; Cellular Component: extracellular space (GO:0005615);; Biological Process: proteolysis (GO:0006508);; Biological Process: spermatid nucleus differentiation (GO:0007289);; Biological Process: sperm individualization (GO:0007291);; Biological Process: metamorphosis (GO:0007552);; Molecular Function: metallopeptidase activity (GO:0008237);…	K01283|0|dan:Dana_GF14268|K01283 peptidyl-dipeptidase A [EC:3.4.15.1] | (RefSeq) GF14268 gene product from transcript GF14268-RA	--	[E]	Amino acid transport and metabolism	Angiotensin-converting enzyme	Angiotensin-converting enzyme (Precursor) GN=Ance OS=Drosophila melanogaster (Fruit fly) PE=1 SV=3	E	Amino acid transport and metabolism	PREDICTED: angiotensin-converting enzyme [Bactrocera dorsalis]
LOC105232279	18484	15560	15181	8311	7697	7051	190.278	184.673	156.476	111.1	94.3644	73.0199	1.12e-07	-1.09975	down	--	--	--	--	--	--	--	--	--	S	Function unknown	PREDICTED: tetra-peptide repeat homeobox protein 1 [Bactrocera dorsalis]
LOC105232280	24179	19720	20589	9714	9642	8376	215.174	202.338	183.466	112.257	102.191	74.9847	3.61e-10	-1.22157	down	--	--	--	--	--	--	--	--	--	S	Function unknown	PREDICTED: proline-rich protein 4 [Bactrocera dorsalis]
LOC105232292	756	1181	980	338	83	158	13.3547	24.0613	17.3378	7.73898	1.73833	2.79283	0.000289891	-1.86423	down	--	--	--	--	--	[T]	Signal transduction mechanisms	--	--	T	Signal transduction mechanisms	PREDICTED: uncharacterized protein LOC105232292 [Bactrocera dorsalis]
LOC105232304	501	473	367	113	263	224	4.62961	5.03975	3.39371	1.35303	2.89109	2.08205	0.00279477	-1.13489	down	[I]	Lipid transport and metabolism	Molecular Function: catalytic activity (GO:0003824);; Biological Process: mesoderm development (GO:0007498);;	K15013|0|dwi:Dwil_GK15028|K15013 long-chain-fatty-acid--CoA ligase ACSBG [EC:6.2.1.3] | (RefSeq) GK15028 gene product from transcript GK15028-RA	Fatty acid biosynthesis (ko00061);; Fatty acid degradation (ko00071);; Fatty acid metabolism (ko01212)	[I]	Lipid transport and metabolism	AMP-binding enzyme	Long-chain-fatty-acid--CoA ligase bubblegum-like GN=CG4500 OS=Drosophila melanogaster (Fruit fly) PE=2 SV=1	I	Lipid transport and metabolism	PREDICTED: long-chain-fatty-acid--CoA ligase bubblegum-like [Bactrocera dorsalis]
LOC105232305	238	135	238	59	34	139	2.21153	1.44423	2.21273	0.708075	0.37597	1.2993	0.025919	-1.20711	down	[I]	Lipid transport and metabolism	Molecular Function: catalytic activity (GO:0003824);; Biological Process: mesoderm development (GO:0007498);;	K15013|0|dwi:Dwil_GK15028|K15013 long-chain-fatty-acid--CoA ligase ACSBG [EC:6.2.1.3] | (RefSeq) GK15028 gene product from transcript GK15028-RA	Fatty acid biosynthesis (ko00061);; Fatty acid degradation (ko00071);; Fatty acid metabolism (ko01212)	[I]	Lipid transport and metabolism	AMP-binding enzyme	Long-chain-fatty-acid--CoA ligase bubblegum-like GN=CG4500 OS=Drosophila melanogaster (Fruit fly) PE=2 SV=1	I	Lipid transport and metabolism	PREDICTED: LOW QUALITY PROTEIN: long-chain-fatty-acid--CoA ligase bubblegum-like [Bactrocera dorsalis]
LOC105232321	349	244	318	52	20	185	8.10907	6.53242	7.39541	1.55002	0.534401	4.3085	0.0235593	-1.40433	down	--	--	--	--	--	--	--	Eukaryotic cytochrome b561	--	S	Function unknown	PREDICTED: uncharacterized protein LOC105232321 [Bactrocera dorsalis]
LOC105232331	897	945	863	425	227	451	5.47735	6.65185	5.27471	3.36354	1.64766	2.76907	0.000149775	-1.25596	down	--	--	--	--	--	[E]	Amino acid transport and metabolism	Peptidase family M13;; Peptidase family M13	Neprilysin-1 GN=nep-1 OS=Caenorhabditis elegans PE=1 SV=3	E	Amino acid transport and metabolism	PREDICTED: endothelin-converting enzyme 1 [Bactrocera dorsalis]
LOC105232336	2251	2828	1955	774	594	1072	21.8839	31.7065	19.0359	9.7665	6.87635	10.4823	8.74e-08	-1.52407	down	--	--	--	--	--	--	--	--	--	S	Function unknown	PREDICTED: uncharacterized protein LOC105232336 [Bactrocera dorsalis]
LOC105232340	3696	1668	1632	957	329	329	20.566	10.6964	9.08984	6.90996	2.17614	1.84079	0.00159037	-1.6573	down	--	--	Molecular Function: metalloendopeptidase activity (GO:0004222);; Biological Process: proteolysis (GO:0006508);;	--	--	[T]	Signal transduction mechanisms	Immunoglobulin I-set domain;; Immunoglobulin domain;; Immunoglobulin V-set domain;; Immunoglobulin domain;; Immunoglobulin domain	Lachesin (Precursor) GN=LAC OS=Schistocerca americana (American grasshopper) PE=1 SV=1	T	Signal transduction mechanisms	PREDICTED: neurotrimin [Bactrocera dorsalis]
LOC105232386	206	169	181	63	115	78	4.85278	4.60579	4.27355	1.91231	3.23517	1.85634	0.00330388	-1.07584	down	--	--	--	--	--	--	--	--	--	--	--	PREDICTED: uncharacterized protein LOC105232386 [Bactrocera dorsalis]
LOC105232395	6435	5030	4190	1695	1344	1001	72.3375	65.1982	47.1675	24.7319	17.9947	11.3164	1.98e-08	-1.82244	down	[G]	Carbohydrate transport and metabolism	Molecular Function: hydrolase activity, hydrolyzing O-glycosyl compounds (GO:0004553);; Biological Process: chitin metabolic process (GO:0006030);;	K01183|0|dpe:Dper_GL10147|K01183 chitinase [EC:3.2.1.14] | (RefSeq) GL10147 gene product from transcript GL10147-RA	Amino sugar and nucleotide sugar metabolism (ko00520)	[G]	Carbohydrate transport and metabolism	Glycosyl hydrolases family 18;; Chitin binding Peritrophin-A domain	Probable chitinase 2 (Precursor) OS=Drosophila melanogaster (Fruit fly) PE=1 SV=1	G	Carbohydrate transport and metabolism	PREDICTED: chitinase-3-like protein 1 [Bactrocera dorsalis]
LOC105232426	382	436	387	186	200	227	5.05169	6.63748	5.12051	3.18951	3.14156	3.01181	6.19e-06	-1.00928	down	--	--	Cellular Component: extracellular space (GO:0005615);;	--	--	--	--	Haemolymph juvenile hormone binding protein (JHBP)	--	S	Function unknown	PREDICTED: uncharacterized protein LOC105232426 [Bactrocera dorsalis]
LOC105232433	125	147	133	42	70	62	1.42351	1.93105	1.50803	0.615184	0.940602	0.710991	0.000995268	-1.18455	down	--	--	--	--	--	--	--	--	--	--	--	PREDICTED: uncharacterized protein LOC105232433 [Bactrocera dorsalis]
LOC105232451	3327	2286	2259	1494	371	1394	27.639	21.8924	18.7935	16.1162	3.66838	11.6455	0.0320703	-1.10018	down	--	--	--	--	--	[T]	Signal transduction mechanisms	--	Protein shifted (Precursor) GN=shf OS=Drosophila melanogaster (Fruit fly) PE=1 SV=2	T	Signal transduction mechanisms	PREDICTED: platelet endothelial aggregation receptor 1-like [Bactrocera cucurbitae]
LOC105232461	80	78	87	10	19	24	2.60385	2.92472	2.85093	0.422174	0.731232	0.790224	3.67e-06	-1.97616	down	--	--	--	--	--	[OR]	Posttranslational modification, protein turnover, chaperones;; General function prediction only	--	--	O	Posttranslational modification, protein turnover, chaperones	PREDICTED: endoplasmic reticulum metallopeptidase 1-like [Bactrocera dorsalis]
LOC105232493	19015	16994	19519	9203	8425	10818	225.507	232.084	232.561	141.946	116.856	126.993	2.12e-20	-1.01269	down	--	--	Cellular Component: extracellular region (GO:0005576);; Biological Process: chitin metabolic process (GO:0006030);; Molecular Function: chitin binding (GO:0008061);; Molecular Function: structural constituent of peritrophic membrane (GO:0016490);;	--	--	--	--	Chitin binding Peritrophin-A domain	--	R	General function prediction only	PREDICTED: uncharacterized protein LOC105232493 isoform X1 [Bactrocera dorsalis]
LOC105232509	1105	1138	871	528	291	415	18.966	22.5161	14.9596	11.7711	5.93949	7.15733	0.000297769	-1.26707	down	--	--	--	--	--	[C]	Energy production and conversion	--	--	C	Energy production and conversion	PREDICTED: uncharacterized protein LOC105232509 [Bactrocera dorsalis]
LOC105232517	3287	2404	3306	682	455	635	34.3343	28.9341	34.1329	9.19047	5.62801	6.60426	5.53e-23	-2.28182	down	--	--	Cellular Component: extracellular region (GO:0005576);; Molecular Function: isomerase activity (GO:0016853);; Biological Process: melanin biosynthetic process (GO:0042438);; Biological Process: cuticle pigmentation (GO:0048067);;	--	--	--	--	Major royal jelly protein	Jellein-4 (Precursor) GN=MRJP1 OS=Apis mellifera (Honeybee) PE=1 SV=1	R	General function prediction only	PREDICTED: major royal jelly protein 1-like [Bactrocera dorsalis]
LOC105232532	650	712	1050	329	299	331	6.81161	8.6115	11.026	4.47102	3.72956	3.49052	3.5e-07	-1.30899	down	--	--	--	--	--	--	--	WD domain, G-beta repeat	Myosin heavy chain kinase B GN=mhkB OS=Dictyostelium discoideum (Slime mold) PE=2 SV=1	R	General function prediction only	PREDICTED: E3 ubiquitin-protein ligase TRAF7 [Bactrocera dorsalis]
LOC105232541	166	204	279	54	73	78	2.34089	3.32073	3.95383	0.978851	1.21679	1.1076	1.04e-06	-1.59527	down	--	--	--	--	--	[T]	Signal transduction mechanisms	EB module	--	T	Signal transduction mechanisms	PREDICTED: multiple epidermal growth factor-like domains protein 10 [Bactrocera dorsalis]
LOC105232547	6623	5138	7118	2141	2213	1459	84.0947	75.2226	90.5051	35.2896	33.461	18.6311	1.34e-09	-1.62626	down	--	--	Cellular Component: lipid droplet (GO:0005811);; Biological Process: triglyceride mobilization (GO:0006642);; Biological Process: regulation of lipid storage (GO:0010883);; Biological Process: positive regulation of triglyceride catabolic process (GO:0010898);; Biological Process: neurogenesis (GO:0022008);; Cellular Component: protein-lipid complex (GO:0032994);; Biological Process: lipid partic…	--	--	--	--	Perilipin family	Lipid storage droplets surface-binding protein 1 OS=Drosophila melanogaster (Fruit fly) PE=2 SV=2	S	Function unknown	PREDICTED: lipid storage droplets surface-binding protein 1 [Bactrocera dorsalis]
LOC105232619	238	185	323	65	54	109	2.90639	2.61244	3.95127	1.02269	0.784609	1.33263	5.34e-06	-1.61771	down	[Z]	Cytoskeleton	Biological Process: nuclear division (GO:0000280);; Molecular Function: GTPase activity (GO:0003924);; Molecular Function: structural constituent of cytoskeleton (GO:0005200);; Molecular Function: GTP binding (GO:0005525);; Cellular Component: cytoplasm (GO:0005737);; Cellular Component: microtubule (GO:0005874);; Biological Process: obsolete GTP catabolic process (GO:0006184);; Biological Proces…	K07374|0|mde:101894498|K07374 tubulin alpha | (RefSeq) tubulin alpha-4 chain	Phagosome (ko04145)	[Z]	Cytoskeleton	Tubulin/FtsZ family, GTPase domain;; Tubulin C-terminal domain	Tubulin alpha-4 chain GN=alphaTub67C OS=Drosophila melanogaster (Fruit fly) PE=3 SV=1	Z	Cytoskeleton	PREDICTED: tubulin alpha-4 chain [Bactrocera dorsalis]
LOC105232624	499	452	597	304	178	257	3.56959	3.72656	4.13411	2.72082	1.53301	1.87204	0.00187475	-1.02397	down	--	--	Molecular Function: heparan sulfate 2-O-sulfotransferase activity (GO:0004394);; Cellular Component: chromosome (GO:0005694);; Cellular Component: Golgi apparatus (GO:0005794);; Biological Process: maternal specification of dorsal/ventral axis, oocyte, soma encoded (GO:0007313);; Biological Process: pole plasm assembly (GO:0007315);; Biological Process: imaginal disc-derived wing morphogenesis (G…	--	--	[O]	Posttranslational modification, protein turnover, chaperones	Sulfotransferase family	Heparan sulfate 2-O-sulfotransferase pipe GN=pip OS=Drosophila melanogaster (Fruit fly) PE=1 SV=1	O	Posttranslational modification, protein turnover, chaperones	PREDICTED: heparan sulfate 2-O-sulfotransferase pipe [Bactrocera dorsalis]
LOC105232627	9099	6075	11008	2074	1994	1700	104.655	80.5587	126.782	30.9682	27.305	19.661	8.4e-18	-2.10021	down	--	--	Molecular Function: acid phosphatase activity (GO:0003993);; Biological Process: phagocytosis (GO:0006909);;	K19283|0|dvi:Dvir_GJ11885|K19283 prostatic aicd phosphatase [EC:3.1.3.2 3.1.3.5] | (RefSeq) GJ11885 gene product from transcript GJ11885-RA	--	[I]	Lipid transport and metabolism	Histidine phosphatase superfamily (branch 2)	Venom acid phosphatase Acph-1 (Precursor) OS=Apis mellifera (Honeybee) PE=1 SV=1	I	Lipid transport and metabolism	PREDICTED: venom acid phosphatase Acph-1-like [Bactrocera dorsalis]
LOC105232707	58	95	127	15	29	28	0.826261	1.56879	1.82396	0.280265	0.484257	0.394252	0.000725849	-1.66938	down	--	--	Molecular Function: acetylcholine-gated cation-selective channel activity (GO:0004889);; Molecular Function: transforming growth factor beta receptor, cytoplasmic mediator activity (GO:0005072);; Molecular Function: protein binding (GO:0005515);; Cellular Component: mitochondrion (GO:0005739);; Cellular Component: acetylcholine-gated channel complex (GO:0005892);; Biological Process: ecdysone bio…	K10722|2.00841e-177|mde:101901025|K10722 ecdysteroid 2-hydroxylase | (RefSeq) cytochrome P450 315a1, mitochondrial	Insect hormone biosynthesis (ko00981)	[Q]	Secondary metabolites biosynthesis, transport and catabolism	Cytochrome P450	Cytochrome P450 315a1, mitochondrial (Precursor) GN=sad OS=Drosophila melanogaster (Fruit fly) PE=2 SV=1	Q	Secondary metabolites biosynthesis, transport and catabolism	PREDICTED: cytochrome P450 315a1, mitochondrial [Bactrocera dorsalis]
LOC105232726	1572	2119	1708	884	947	691	14.1486	21.9969	15.3962	10.3319	10.1517	6.25202	0.000375391	-1.07787	down	[E]	Amino acid transport and metabolism	Molecular Function: asparagine synthase (glutamine-hydrolyzing) activity (GO:0004066);; Molecular Function: ATP binding (GO:0005524);; Biological Process: L-asparagine biosynthetic process (GO:0070981);;	K01953|0|mde:101894179|K01953 asparagine synthase (glutamine-hydrolysing) [EC:6.3.5.4] | (RefSeq) probable asparagine synthetase [glutamine-hydrolyzing]	Alanine, aspartate and glutamate metabolism (ko00250)	[E]	Amino acid transport and metabolism	Asparagine synthase;; Glutamine amidotransferase domain;; Glutamine amidotransferase domain;; Aluminium induced protein;; Glutamine amidotransferases class-II	Probable asparagine synthetase [glutamine-hydrolyzing] GN=asns OS=Dictyostelium discoideum (Slime mold) PE=1 SV=1	E	Amino acid transport and metabolism	PREDICTED: asparagine synthetase [glutamine-hydrolyzing] 2 [Bactrocera dorsalis]
LOC105232734	60835	54258	82538	20683	15124	20587	1700.17	1748.36	2309.81	750.636	503.373	578.821	2.42e-17	-1.78523	down	--	--	Molecular Function: structural constituent of adult chitin-based cuticle (GO:0008012);;	--	--	--	--	Insect cuticle protein	Endocuticle structural protein SgAbd-6 OS=Schistocerca gregaria (Desert locust) PE=1 SV=1	S	Function unknown	PREDICTED: endocuticle structural protein SgAbd-6 [Bactrocera dorsalis]
LOC105232735	145	115	192	58	46	52	6.15897	5.61023	8.16595	3.18331	2.32599	2.20694	8.2e-05	-1.42554	down	--	--	Molecular Function: structural constituent of cuticle (GO:0042302);;	--	--	--	--	Insect cuticle protein	Larval cuticle protein 8 (Precursor) GN=Lcp65Ag2 OS=Drosophila melanogaster (Fruit fly) PE=1 SV=1	S	Function unknown	PREDICTED: larval cuticle protein 8-like [Bactrocera dorsalis]
LOC105232747	1016	1026	1327	665	214	276	23.4873	27.3453	30.7439	19.9713	5.87528	6.42269	0.0111627	-1.27336	down	--	--	Molecular Function: transporter activity (GO:0005215);; Cellular Component: extracellular region (GO:0005576);; Biological Process: transport (GO:0006810);; Molecular Function: structural constituent of chitin-based larval cuticle (GO:0008010);;	--	--	--	--	Insect cuticle protein	Larval cuticle protein 8 (Precursor) GN=Lcp65Ag2 OS=Drosophila melanogaster (Fruit fly) PE=1 SV=1	S	Function unknown	PREDICTED: larval cuticle protein 8-like [Bactrocera dorsalis]
LOC105232779	171	58	75	44	31	40	2.40579	0.939165	1.04772	0.798028	0.503515	0.5535	0.0491448	-1.12981	down	--	--	--	--	--	--	--	GYR motif;; YLP motif;; 2OG-Fe dioxygenase;; Cytokine interleukin-12p40 C-terminus	--	S	Function unknown	PREDICTED: proline-rich extensin-like protein EPR1 [Bactrocera dorsalis]
LOC105232780	115	121	103	34	6	26	1.07952	1.30397	0.962127	0.41133	0.065322	0.245024	0.00325619	-1.72868	down	--	--	--	--	--	--	--	--	--	--	--	PREDICTED: extensin-2 [Bactrocera dorsalis]
LOC105232808	18634	18247	19892	10461	6993	9970	61.6648	69.6222	65.9156	44.9519	27.5612	33.1909	1.83e-06	-1.05915	down	--	--	Molecular Function: serine-type endopeptidase activity (GO:0004252);; Biological Process: proteolysis (GO:0006508);; Biological Process: short-term memory (GO:0007614);; Biological Process: long-term memory (GO:0007616);;	--	--	[E]	Amino acid transport and metabolism	Trypsin;; Scavenger receptor cysteine-rich domain;; Chitin binding Peritrophin-A domain;; Low-density lipoprotein receptor domain class A	Proclotting enzyme heavy chain (Precursor) OS=Tachypleus tridentatus (Japanese horseshoe crab) PE=1 SV=1	O	Posttranslational modification, protein turnover, chaperones	PREDICTED: uncharacterized protein LOC105232808 [Bactrocera dorsalis]
LOC105232832	310	332	273	57	80	84	6.17778	7.61423	5.43066	1.4654	1.88894	1.66765	1.57e-13	-2.00946	down	[S]	Function unknown	--	--	--	[R]	General function prediction only	Leucine Rich repeats (2 copies);; Leucine rich repeat;; Leucine Rich Repeat;; Leucine rich repeat;; Leucine Rich repeat	Protein lap1 GN=let-413 OS=Caenorhabditis elegans PE=1 SV=3	S	Function unknown	PREDICTED: leucine-rich repeat-containing protein 57-like, partial [Bactrocera dorsalis]
LOC105232843	975	1175	834	329	100	193	12.1205	16.8366	10.3847	5.31129	1.47436	2.4037	3.86e-05	-1.91397	down	[R]	General function prediction only	Molecular Function: nucleic acid binding (GO:0003676);; Cellular Component: nucleus (GO:0005634);; Molecular Function: zinc ion binding (GO:0008270);;	--	--	[R]	General function prediction only	Zinc-finger double domain;; Zinc finger, C2H2 type;; C2H2-type zinc finger;; Zinc-finger double-stranded RNA-binding;; Zinc-finger associated domain (zf-AD);; Zinc-finger of C2H2 type;; C2H2-type zinc finger	Protein glass GN=gl OS=Drosophila virilis (Fruit fly) PE=3 SV=1	K	Transcription	PREDICTED: zinc finger protein 75A [Bactrocera dorsalis]
LOC105232872	1286	1062	1281	528	567	484	14.1351	13.4587	14.1084	7.53196	7.42268	5.34588	6.87e-10	-1.20617	down	[F]	Nucleotide transport and metabolism	Molecular Function: nucleoside binding (GO:0001882);; Molecular Function: nucleoside:sodium symporter activity (GO:0005415);; Biological Process: transport (GO:0006810);; Cellular Component: membrane (GO:0016020);;	K11536|0|dwi:Dwil_GK17994|K11536 pyrimidine nucleoside transport protein | (RefSeq) GK17994 gene product from transcript GK17994-RA	--	[FP]	Nucleotide transport and metabolism;; Inorganic ion transport and metabolism	Na+ dependent nucleoside transporter C-terminus;; Na+ dependent nucleoside transporter N-terminus;; Nucleoside recognition	--	P	Inorganic ion transport and metabolism	PREDICTED: solute carrier family 28 member 3 [Bactrocera dorsalis]
LOC105232878	5233	4081	4414	2262	1776	1681	50.0103	44.9607	42.2401	28.0724	20.2132	16.1569	7.93e-07	-1.23491	down	--	--	Molecular Function: carboxypeptidase activity (GO:0004180);; Molecular Function: serine-type endopeptidase activity (GO:0004252);; Biological Process: proteolysis (GO:0006508);; Molecular Function: metallopeptidase activity (GO:0008237);; Molecular Function: peptidyl-dipeptidase activity (GO:0008241);; Cellular Component: membrane (GO:0016020);;	K01283|0|dmo:Dmoj_GI19428|K01283 peptidyl-dipeptidase A [EC:3.4.15.1] | (RefSeq) GI19428 gene product from transcript GI19428-RA	--	[E]	Amino acid transport and metabolism	Angiotensin-converting enzyme	Angiotensin-converting enzyme (Precursor) GN=Ance OS=Drosophila melanogaster (Fruit fly) PE=1 SV=3	E	Amino acid transport and metabolism	PREDICTED: angiotensin-converting enzyme [Bactrocera dorsalis]
LOC105232890	757	660	529	117	57	94	26.5906	26.7266	18.6215	5.31601	2.38551	3.31033	4.57e-13	-2.60648	down	[GEPR]	Carbohydrate transport and metabolism;; Amino acid transport and metabolism;; Inorganic ion transport and metabolism;; General function prediction only	--	--	--	[R]	General function prediction only	Major Facilitator Superfamily;; Sugar (and other) transporter	Putative transporter ZK637.1 GN=ZK637.1 OS=Caenorhabditis elegans PE=3 SV=5	R	General function prediction only	PREDICTED: organic cation/carnitine transporter 7-like, partial [Bactrocera dorsalis]
LOC105232911	328	417	553	45	36	228	13.3149	19.562	22.5119	2.3695	1.74082	9.31328	0.00478886	-1.64191	down	--	--	--	--	--	--	--	--	--	S	Function unknown	PREDICTED: uncharacterized protein LOC105232911 [Bactrocera dorsalis]
LOC105232936	572	423	142	71	12	3	6.67994	5.69729	1.65782	1.06775	0.156978	0.023538	0.0063294	-1.81556	down	[GEPR]	Carbohydrate transport and metabolism;; Amino acid transport and metabolism;; Inorganic ion transport and metabolism;; General function prediction only	--	--	--	[G]	Carbohydrate transport and metabolism	Major Facilitator Superfamily;; Sugar (and other) transporter	Putative inorganic phosphate cotransporter GN=Picot OS=Drosophila melanogaster (Fruit fly) PE=1 SV=1	G	Carbohydrate transport and metabolism	PREDICTED: putative inorganic phosphate cotransporter [Bactrocera dorsalis]
LOC105232989	70	86	66	20	13	31	1.0371	1.47257	0.981883	0.384488	0.22958	0.450541	0.00137658	-1.56234	down	--	--	Biological Process: embryonic development via the syncytial blastoderm (GO:0001700);; Cellular Component: chromatin silencing complex (GO:0005677);; Biological Process: positive regulation of chromatin silencing (GO:0031937);; Molecular Function: chromatin insulator sequence binding (GO:0043035);; Molecular Function: sequence-specific DNA binding (GO:0043565);;	--	--	--	--	BEN domain	--	S	Function unknown	PREDICTED: uncharacterized protein LOC105232989 [Bactrocera dorsalis]
LOC105232993	409	349	690	104	170	274	3.29376	3.2426	5.56322	1.08637	1.62318	2.21758	0.000746636	-1.33193	down	--	--	--	--	--	--	--	--	--	--	--	PREDICTED: uncharacterized protein LOC105232993 [Bactrocera dorsalis]
LOC105233044	252	161	143	75	52	95	2.74641	2.0191	1.55818	1.04851	0.646128	1.03567	0.00309094	-1.23239	down	[R]	General function prediction only	Molecular Function: sodium:amino acid symporter activity (GO:0005283);; Molecular Function: neurotransmitter:sodium symporter activity (GO:0005328);; Cellular Component: integral component of plasma membrane (GO:0005887);; Biological Process: sodium ion transport (GO:0006814);; Biological Process: neurotransmitter transport (GO:0006836);; Molecular Function: neutral amino acid transmembrane trans…	K05038|0|mde:101899678|K05038 solute carrier family 6 (neurotransmitter transporter, amino acid) member 5/7/9/14 | (RefSeq) sodium-dependent nutrient amino acid transporter 1-like	--	[T]	Signal transduction mechanisms	Sodium:neurotransmitter symporter family	Sodium-dependent nutrient amino acid transporter 1 {ECO:0000250|UniProtKB:Q9W4C5} OS=Drosophila virilis (Fruit fly) PE=3 SV=1	P	Inorganic ion transport and metabolism	PREDICTED: sodium-dependent nutrient amino acid transporter 1-like isoform X1 [Bactrocera dorsalis]
LOC105233064	182	251	272	74	82	93	1.67893	2.73356	2.42327	0.886408	0.865872	0.830186	1.45e-06	-1.46628	down	--	--	Molecular Function: serine-type endopeptidase activity (GO:0004252);; Molecular Function: phospholipid binding (GO:0005543);; Cellular Component: extracellular region (GO:0005576);; Cellular Component: cytoplasm (GO:0005737);; Biological Process: proteolysis (GO:0006508);; Biological Process: intracellular protein transport (GO:0006886);; Biological Process: maternal specification of dorsal/ventr…	--	--	[E]	Amino acid transport and metabolism	Trypsin;; Domain of unknown function (DUF1986)	Serine protease gd (Precursor) GN=gd OS=Drosophila melanogaster (Fruit fly) PE=1 SV=2	E	Amino acid transport and metabolism	PREDICTED: serine protease gd isoform X1 [Bactrocera dorsalis]
LOC105233067	3602	2870	669	85	229	594	103.407	94.9901	19.231	3.15554	7.81935	17.147	0.000113819	-2.22303	down	[M]	Cell wall/membrane/envelope biogenesis	Cellular Component: extracellular region (GO:0005576);; Cellular Component: integral component of plasma membrane (GO:0005887);; Molecular Function: zinc ion binding (GO:0008270);; Molecular Function: N-acetylmuramoyl-L-alanine amidase activity (GO:0008745);; Biological Process: peptidoglycan catabolic process (GO:0009253);; Molecular Function: peptidoglycan binding (GO:0042834);; Biological Proc…	K01446|4.70283e-76|dmo:Dmoj_GI18809|K01446 peptidoglycan recognition protein | (RefSeq) GI18809 gene product from transcript GI18809-RA	--	--	--	N-acetylmuramoyl-L-alanine amidase	Peptidoglycan-recognition protein SC2 (Precursor) GN=PGRP-SC2 OS=Drosophila melanogaster (Fruit fly) PE=2 SV=1	R	General function prediction only	PREDICTED: peptidoglycan-recognition protein SC2 [Bactrocera dorsalis]
LOC105233082	835	734	1057	137	176	629	24.0096	24.3033	30.4221	5.11482	6.00415	18.177	0.0077015	-1.34121	down	[IQR]	Lipid transport and metabolism;; Secondary metabolites biosynthesis, transport and catabolism;; General function prediction only	Biological Process: metabolic process (GO:0008152);; Biological Process: neuron projection morphogenesis (GO:0048812);;	--	--	[IR]	Lipid transport and metabolism;; General function prediction only	short chain dehydrogenase	Alcohol dehydrogenase GN=ADH OS=Bactrocera oleae (Olive fruit fly) PE=2 SV=1	Q	Secondary metabolites biosynthesis, transport and catabolism	PREDICTED: fat body protein 2-like [Bactrocera dorsalis]
LOC105233152	1041	630	732	449	235	301	22.1375	15.4428	15.5815	12.3827	5.941	6.43663	0.00303525	-1.17065	down	--	--	--	--	--	--	--	--	--	--	--	PREDICTED: LOW QUALITY PROTEIN: uncharacterized protein LOC105233152 [Bactrocera dorsalis]
LOC105233153	996	1010	804	544	356	398	19.2973	22.5462	15.5939	13.6856	8.19465	7.7416	0.00130019	-1.07135	down	--	--	--	--	--	[R]	General function prediction only	Fibrinogen beta and gamma chains, C-terminal globular domain	--	R	General function prediction only	PREDICTED: uncharacterized protein LOC105233153 [Bactrocera dorsalis]
LOC105233219	396	348	472	153	177	218	3.77773	3.83101	4.51202	1.89089	2.00773	2.0918	3.84e-10	-1.18135	down	--	--	Molecular Function: neuromedin U receptor activity (GO:0001607);; Cellular Component: integral component of plasma membrane (GO:0005887);; Biological Process: neuropeptide signaling pathway (GO:0007218);; Molecular Function: growth hormone-releasing hormone receptor activity (GO:0016520);;	--	--	[R]	General function prediction only	7 transmembrane receptor (rhodopsin family)	Neuropeptides capa receptor GN=CapaR OS=Drosophila melanogaster (Fruit fly) PE=2 SV=3	T	Signal transduction mechanisms	PREDICTED: neuromedin-U receptor 2 [Bactrocera dorsalis]
LOC105233227	786	539	755	213	259	70	20.0564	15.8496	19.2937	7.03973	7.8639	1.78569	0.00178003	-1.57418	down	--	--	--	--	--	--	--	--	--	--	--	PREDICTED: uncharacterized protein LOC105233227 [Bactrocera dorsalis]
LOC105233230	3432	4008	2869	434	1665	1883	33.6534	45.3169	28.1664	5.52643	19.4443	18.5699	0.00516602	-1.29187	down	--	--	--	--	--	[R]	General function prediction only	Leucine rich repeat;; Leucine Rich repeats (2 copies);; Leucine Rich Repeat;; Leucine rich repeats (6 copies);; Leucine Rich repeat;; Leucine rich repeat	P-granule-associated novel protein 1 (Precursor) GN=M88.6 OS=Caenorhabditis elegans PE=1 SV=1	T	Signal transduction mechanisms	PREDICTED: leucine-rich repeat-containing protein 15-like [Bactrocera cucurbitae]
LOC105233255	9547	7898	4846	3325	2729	4213	122.008	116.379	62.0094	55.1681	41.5273	54.1576	0.000430466	-1.11788	down	--	--	Molecular Function: structural constituent of chitin-based cuticle (GO:0005214);;	--	--	--	--	Insect cuticle protein;; Nebulin repeat	Cuticle protein 6 OS=Blaberus craniifer (Death&apos;s head cockroach) PE=1 SV=1	R	General function prediction only	PREDICTED: pupal cuticle protein [Bactrocera dorsalis]
LOC105233275	3355	3136	4272	1010	1055	1541	47.8215	51.5347	60.9679	18.6793	17.8999	22.0954	6.95e-25	-1.61585	down	[CHR]	Energy production and conversion;; Coenzyme transport and metabolism;; General function prediction only	Cellular Component: extracellular region (GO:0005576);; Molecular Function: oxidoreductase activity, acting on the CH-OH group of donors, NAD or NADP as acceptor (GO:0016616);; Molecular Function: NAD binding (GO:0051287);; Biological Process: oxidation-reduction process (GO:0055114);;	--	--	[C]	Energy production and conversion	D-isomer specific 2-hydroxyacid dehydrogenase, NAD binding domain	Probable 2-ketogluconate reductase GN=tkrA OS=Dictyostelium discoideum (Slime mold) PE=3 SV=1	C	Energy production and conversion	PREDICTED: glyoxylate reductase/hydroxypyruvate reductase-like [Bactrocera dorsalis]
LOC105233309	331	279	290	86	130	213	1.84039	1.78639	1.61288	0.618598	0.861722	1.19094	0.001755	-1.08086	down	[R]	General function prediction only	Biological Process: negative regulation of transcription from RNA polymerase II promoter (GO:0000122);; Molecular Function: transcription factor activity, RNA polymerase II distal enhancer sequence-specific binding (GO:0003705);; Cellular Component: nucleus (GO:0005634);; Biological Process: cephalic furrow formation (GO:0007376);; Biological Process: specification of segmental identity, head (GO…	K09200|6.77018e-105|mde:101895016|K09200 transcription factor Sp, invertebrate | (RefSeq) transcription factor btd	--	[R]	General function prediction only	Zinc-finger double domain;; Zinc finger, C2H2 type;; C2H2-type zinc finger	Transcription factor btd GN=btd OS=Drosophila melanogaster (Fruit fly) PE=2 SV=1	R	General function prediction only	PREDICTED: transcription factor btd [Bactrocera dorsalis]
LOC105233311	429	918	791	236	261	292	3.51479	8.67556	6.49386	2.50423	2.5493	2.40437	0.00016632	-1.37904	down	--	--	Molecular Function: transferase activity (GO:0016740);;	--	--	[R]	General function prediction only	Acyltransferase family	Nose resistant to fluoxetine protein 6 (Precursor) GN=nrf-6 OS=Caenorhabditis elegans PE=1 SV=3	R	General function prediction only	PREDICTED: nose resistant to fluoxetine protein 6-like [Bactrocera dorsalis]
LOC105233312	2200	2830	2517	897	584	211	26.4441	39.2274	30.2982	13.9936	8.35809	2.54674	0.000519657	-1.74014	down	--	--	Molecular Function: transferase activity, transferring acyl groups other than amino-acyl groups (GO:0016747);;	--	--	[R]	General function prediction only	Acyltransferase family	Nose resistant to fluoxetine protein 6 (Precursor) GN=nrf-6 OS=Caenorhabditis elegans PE=1 SV=3	R	General function prediction only	PREDICTED: nose resistant to fluoxetine protein 6 [Bactrocera dorsalis]
LOC105233380	123	58	127	49	19	36	4.30262	2.31129	4.44775	2.19576	0.764603	1.26132	0.0291963	-1.23547	down	--	--	Molecular Function: carboxypeptidase activity (GO:0004180);; Biological Process: proteolysis (GO:0006508);; Molecular Function: metallopeptidase activity (GO:0008237);; Molecular Function: peptidyl-dipeptidase activity (GO:0008241);; Cellular Component: membrane (GO:0016020);;	K01283|1.39094e-91|der:Dere_GG19880|K01283 peptidyl-dipeptidase A [EC:3.4.15.1] | (RefSeq) GG19880 gene product from transcript GG19880-RA	--	[E]	Amino acid transport and metabolism	Angiotensin-converting enzyme	Angiotensin-converting enzyme (Precursor) GN=ACE OS=Haematobia irritans exigua (Buffalo fly) PE=2 SV=1	E	Amino acid transport and metabolism	PREDICTED: angiotensin-converting enzyme-like, partial [Bactrocera dorsalis]
LOC105233384	7512	6156	6124	3239	1069	4592	136.746	129.212	111.63	76.5704	23.1707	84.1028	0.022851	-1.06736	down	--	--	--	--	--	--	--	FR47-like protein;; Acetyltransferase (GNAT) family;; Acetyltransferase (GNAT) domain	--	R	General function prediction only	PREDICTED: uncharacterized protein LOC105233384 [Bactrocera dorsalis]
LOC105233388	353	214	429	145	141	198	5.9789	4.17236	7.27841	3.17605	2.84089	3.37234	0.00165484	-1.0168	down	--	--	--	--	--	--	--	FR47-like protein;; Acetyltransferase (GNAT) family	--	R	General function prediction only	PREDICTED: uncharacterized protein LOC105233388 [Bactrocera dorsalis]
LOC105233403	14463	12210	15150	6520	5297	7181	26.0636	25.3694	27.3379	15.2576	11.368	13.0173	1.98e-14	-1.16821	down	--	--	Molecular Function: Notch binding (GO:0005112);; Molecular Function: calcium ion binding (GO:0005509);; Biological Process: cell adhesion (GO:0007155);; Cellular Component: apical plasma membrane (GO:0016324);; Molecular Function: carbohydrate binding (GO:0030246);; Biological Process: regulation of tube architecture, open tracheal system (GO:0035152);; Biological Process: negative regulation of …	--	--	[T]	Signal transduction mechanisms	EGF-like domain;; CUB domain;; HYR domain;; Sushi domain (SCR repeat);; F5/8 type C domain;; GCC2 and GCC3;; Concanavalin A-like lectin/glucanases superfamily;; Calcium-binding EGF domain;; Human growth factor-like EGF;; Laminin G domain;; GCC2 and GCC3;; EGF domain	Fibropellin-1 (Precursor) GN=EGF1 OS=Strongylocentrotus purpuratus (Purple sea urchin) PE=1 SV=2	T	Signal transduction mechanisms	PREDICTED: LOW QUALITY PROTEIN: sushi, von Willebrand factor type A, EGF and pentraxin domain-containing protein 1 [Bactrocera dorsalis]
LOC105233444	3203	1777	2694	810	918	1120	34.2398	21.9029	28.8363	11.2349	11.6816	12.0445	1.66e-11	-1.43456	down	--	--	Cellular Component: extracellular region (GO:0005576);; Cellular Component: external side of plasma membrane (GO:0009897);;	--	--	[W]	Extracellular structures	Fibronectin type III domain;; WAP-type (Whey Acidic Protein) 'four-disulfide core'	--	W	Extracellular structures	PREDICTED: LOW QUALITY PROTEIN: anosmin-1 [Bactrocera dorsalis]
LOC105233446	14768	11460	19462	1799	580	209	257.771	230.636	340.159	40.7756	12.0456	3.66289	0.000121962	-2.37971	down	--	--	Molecular Function: hydrolase activity (GO:0016787);;	--	--	--	--	Lipase	Phospholipase A1 OS=Vespula germanica (German yellow jacket) PE=2 SV=1	R	General function prediction only	PREDICTED: phospholipase A1-like [Bactrocera dorsalis]
LOC105233450	1324	688	501	128	189	353	22.804	13.6651	8.62588	2.85207	3.87032	6.10415	0.000124019	-1.72235	down	--	--	Cellular Component: extracellular region (GO:0005576);; Molecular Function: phosphatidylcholine 1-acylhydrolase activity (GO:0008970);; Biological Process: lipid catabolic process (GO:0016042);; Biological Process: neurogenesis (GO:0022008);;	--	--	--	--	Lipase	Phospholipase A1 OS=Vespula germanica (German yellow jacket) PE=2 SV=1	R	General function prediction only	PREDICTED: pancreatic triacylglycerol lipase-like [Bactrocera dorsalis]
LOC105233494	3004	2542	4132	1618	1484	1490	34.4646	33.622	47.4772	24.1116	20.2768	17.2005	1.89e-06	-1.06761	down	--	--	--	--	--	--	--	Ecdysteroid kinase;; Protein of unknown function (DUF1679);; Phosphotransferase enzyme family	--	S	Function unknown	PREDICTED: uncharacterized protein LOC105233494 [Bactrocera dorsalis]
LOC105233558	900	1683	720	200	421	241	18.0753	38.9873	14.4864	5.21939	10.0619	4.85949	0.000148061	-1.72518	down	--	--	--	--	--	--	--	--	--	--	--	PREDICTED: uncharacterized protein LOC105233558 [Bactrocera dorsalis]
LOC105233561	216	159	311	67	75	83	2.80767	2.38522	4.05547	1.1194	1.16597	1.08956	3.46e-06	-1.52537	down	--	--	--	--	--	--	--	--	--	R	General function prediction only	PREDICTED: uncharacterized protein LOC105233561 [Bactrocera dorsalis]
LOC105233596	7394	5039	1398	902	1431	1242	227.398	178.657	43.025	36.0195	52.4081	38.4163	0.000925313	-1.66064	down	--	--	Cellular Component: extracellular region (GO:0005576);; Molecular Function: phosphatidylcholine 1-acylhydrolase activity (GO:0008970);; Biological Process: lipid catabolic process (GO:0016042);;	--	--	--	--	Lipase	Phospholipase A1 OS=Vespula germanica (German yellow jacket) PE=2 SV=1	R	General function prediction only	PREDICTED: phospholipase A1-like, partial [Bactrocera dorsalis]
LOC105233612	5235	5953	4596	1504	1544	2331	45.4642	59.6082	39.9713	16.9638	15.9664	20.3681	2.9e-14	-1.59052	down	[GEPR]	Carbohydrate transport and metabolism;; Amino acid transport and metabolism;; Inorganic ion transport and metabolism;; General function prediction only	Molecular Function: secondary active organic cation transmembrane transporter activity (GO:0008513);; Cellular Component: integral component of membrane (GO:0016021);; Biological Process: neurogenesis (GO:0022008);; Biological Process: transmembrane transport (GO:0055085);;	--	--	[R]	General function prediction only	Major Facilitator Superfamily;; Sugar (and other) transporter	Organic cation transporter 1 GN=oct-1 OS=Caenorhabditis elegans PE=1 SV=3	R	General function prediction only	PREDICTED: LOW QUALITY PROTEIN: solute carrier family 22 member 5 [Bactrocera dorsalis]
LOC105233622	1177	1312	1650	771	539	615	10.6721	13.7206	14.9899	9.07679	5.81949	5.60979	0.000165821	-1.07551	down	[E]	Amino acid transport and metabolism	Biological Process: larval development (GO:0002164);; Biological Process: neural retina development (GO:0003407);; Molecular Function: metallocarboxypeptidase activity (GO:0004181);; Cellular Component: mitochondrion (GO:0005739);; Biological Process: proteolysis (GO:0006508);; Biological Process: mitochondrion organization (GO:0007005);; Molecular Function: zinc ion binding (GO:0008270);; Molecu…	--	--	[E]	Amino acid transport and metabolism	Zinc carboxypeptidase	Cytosolic carboxypeptidase NnaD GN=NnaD OS=Drosophila melanogaster (Fruit fly) PE=2 SV=2	E	Amino acid transport and metabolism	PREDICTED: cytosolic carboxypeptidase NnaD [Bactrocera dorsalis]
LOC105233628	432	1194	151	90	103	122	9.96783	31.7648	3.47596	2.69218	2.82041	2.81128	0.00167622	-1.85801	down	--	--	Molecular Function: serine-type endopeptidase activity (GO:0004252);; Cellular Component: extracellular region (GO:0005576);; Biological Process: proteolysis (GO:0006508);;	--	--	[E]	Amino acid transport and metabolism	Trypsin	Lectizyme (Precursor) GN=Gpl OS=Glossina austeni (Savannah tsetse fly) PE=2 SV=1	O	Posttranslational modification, protein turnover, chaperones	PREDICTED: lectizyme-like [Bactrocera dorsalis]
LOC105233629	59	76	130	19	32	35	3.49862	5.17757	7.69452	1.46506	2.22556	2.08477	0.00434239	-1.4067	down	--	--	--	--	--	--	--	--	--	--	--	PREDICTED: fatty-acid amide hydrolase 2-B-like, partial [Bactrocera dorsalis]
LOC105233631	3346	2232	885	756	1168	604	74.3813	57.2048	19.681	21.8249	30.9023	13.5041	0.0255324	-1.16257	down	--	--	Molecular Function: serine-type endopeptidase activity (GO:0004252);; Biological Process: proteolysis (GO:0006508);;	--	--	[E]	Amino acid transport and metabolism	Trypsin	Lectizyme (Precursor) GN=Gpl OS=Glossina austeni (Savannah tsetse fly) PE=2 SV=1	E	Amino acid transport and metabolism	PREDICTED: lectizyme [Bactrocera dorsalis]
LOC105233654	1610	1588	1569	643	775	866	15.4556	17.5334	15.0909	7.98186	8.88018	8.34467	1.07e-18	-1.11726	down	--	--	--	--	--	--	--	--	--	S	Function unknown	PREDICTED: uncharacterized protein LOC105233654 [Bactrocera dorsalis]
LOC105233668	2782	2383	1116	1101	747	696	34.8927	34.4584	14.0144	17.9265	11.1539	8.78388	0.0094782	-1.16826	down	[P]	Inorganic ion transport and metabolism	Molecular Function: alkaline phosphatase activity (GO:0004035);; Biological Process: dephosphorylation (GO:0016311);;	K01077|0|mde:101900343|K01077 alkaline phosphatase [EC:3.1.3.1] | (RefSeq) membrane-bound alkaline phosphatase	Folate biosynthesis (ko00790)	[P]	Inorganic ion transport and metabolism	Alkaline phosphatase	Membrane-bound alkaline phosphatase (Precursor) GN=Alp-m OS=Bombyx mori (Silk moth) PE=1 SV=4	P	Inorganic ion transport and metabolism	PREDICTED: membrane-bound alkaline phosphatase [Bactrocera dorsalis]
LOC105233745	10448	7125	7544	3171	3398	3596	38.771	30.4854	28.03	15.2815	15.018	13.4237	1.41e-13	-1.32556	down	[E]	Amino acid transport and metabolism	Molecular Function: aminopeptidase activity (GO:0004177);; Biological Process: proteolysis (GO:0006508);; Molecular Function: metallopeptidase activity (GO:0008237);; Molecular Function: zinc ion binding (GO:0008270);; Biological Process: dsRNA transport (GO:0033227);;	K11141|0|mde:101899472|K11141 glutamyl aminopeptidase [EC:3.4.11.7] | (RefSeq) uncharacterized LOC101899472	--	[EO]	Amino acid transport and metabolism;; Posttranslational modification, protein turnover, chaperones	Peptidase family M1;; ERAP1-like C-terminal domain;; Peptidase MA superfamily;; Peptidase family M1;; Peptidase MA superfamily	Aminopeptidase N OS=Haemonchus contortus (Barber pole worm) PE=2 SV=2	EO	Amino acid transport and metabolism;; Posttranslational modification, protein turnover, chaperones	PREDICTED: uncharacterized protein LOC105233745 [Bactrocera dorsalis]
LOC105233746	182	87	108	14	45	42	8.26971	4.56288	4.90261	0.820198	2.41103	1.90322	0.00270866	-1.57948	down	--	--	Molecular Function: aminopeptidase activity (GO:0004177);; Biological Process: dsRNA transport (GO:0033227);;	K11141|3.17011e-33|mde:101899472|K11141 glutamyl aminopeptidase [EC:3.4.11.7] | (RefSeq) uncharacterized LOC101899472	--	[EO]	Amino acid transport and metabolism;; Posttranslational modification, protein turnover, chaperones	--	Aminopeptidase-like protein AC3.5 GN=AC3.5 OS=Caenorhabditis elegans PE=1 SV=2	EO	Amino acid transport and metabolism;; Posttranslational modification, protein turnover, chaperones	PREDICTED: aminopeptidase N-like [Bactrocera dorsalis]
LOC105233747	1624	947	1407	453	388	606	10.7122	7.19902	9.2927	3.87738	3.04318	4.01593	2.26e-09	-1.44984	down	[P]	Inorganic ion transport and metabolism	Biological Process: sulfate transport (GO:0008272);; Molecular Function: high-affinity sulfate transmembrane transporter activity (GO:0015381);; Cellular Component: integral component of membrane (GO:0016021);;	K14708|0|mde:101894542|K14708 solute carrier family 26 (sodium-independent sulfate anion transporter), member 11 | (RefSeq) sodium-independent sulfate anion transporter	--	[P]	Inorganic ion transport and metabolism	Sulfate transporter family;; Sulfate transporter N-terminal domain with GLY motif	--	P	Inorganic ion transport and metabolism	PREDICTED: sodium-independent sulfate anion transporter [Bactrocera dorsalis]
LOC105233753	17473	14158	16085	4445	5518	3370	186.929	174.633	172.308	61.7437	70.3056	36.2642	2.7e-12	-1.77883	down	--	--	--	--	--	--	--	--	--	S	Function unknown	PREDICTED: uncharacterized protein LOC105233753 [Bactrocera dorsalis]
LOC105233782	24372	18382	24211	9153	9489	11042	203.595	177.048	202.523	99.2902	94.3991	92.7985	3.24e-31	-1.21532	down	[G]	Carbohydrate transport and metabolism	Molecular Function: transketolase activity (GO:0004802);; Cellular Component: lipid droplet (GO:0005811);; Cellular Component: microtubule associated complex (GO:0005875);; Biological Process: cytoplasmic microtubule organization (GO:0031122);; Biological Process: regulation of chromatin silencing (GO:0031935);;	K00615|0|mde:101888239|K00615 transketolase [EC:2.2.1.1] | (RefSeq) transketolase-like protein 2	Pentose phosphate pathway (ko00030);; Carbon metabolism (ko01200);; Biosynthesis of amino acids (ko01230)	[G]	Carbohydrate transport and metabolism	Transketolase, thiamine diphosphate binding domain;; Transketolase, pyrimidine binding domain;; Transketolase, C-terminal domain;; Dehydrogenase E1 component;; Thiamine pyrophosphate enzyme, C-terminal TPP binding domain;; 1-deoxy-D-xylulose-5-phosphate synthase	Transketolase GN=tkt-2 OS=Dictyostelium discoideum (Slime mold) PE=1 SV=1	G	Carbohydrate transport and metabolism	PREDICTED: transketolase-like protein 2 [Bactrocera dorsalis]
LOC105233793	460	314	475	230	95	185	8.72479	6.84498	8.9827	5.67889	2.3035	3.49529	0.00799394	-1.15497	down	--	--	--	--	--	--	--	--	--	S	Function unknown	PREDICTED: uncharacterized protein LOC105233793 isoform X1 [Bactrocera dorsalis]
LOC105233804	10377	4014	9898	2428	1746	1098	215.766	96.2282	206.074	65.5595	43.2325	22.9593	8.99e-06	-1.88434	down	--	--	--	--	--	--	--	--	--	--	--	PREDICTED: uncharacterized protein LOC105233804 [Bactrocera dorsalis]
LOC105233805	16665	5472	18410	5599	7893	2833	420.289	159.097	464.909	183.347	237.063	71.8653	0.0393131	-1.07432	down	--	--	--	--	--	--	--	--	--	--	--	PREDICTED: uncharacterized protein LOC105233805 [Bactrocera dorsalis]
LOC105233811	1030	894	725	283	410	525	14.6031	14.6045	10.2871	5.20947	6.90953	7.48252	1.47e-05	-1.15437	down	[GEPR]	Carbohydrate transport and metabolism;; Amino acid transport and metabolism;; Inorganic ion transport and metabolism;; General function prediction only	Molecular Function: fructose transmembrane transporter activity (GO:0005353);;	K08145|3.82081e-114|mde:101893449|K08145 MFS transporter, SP family, solute carrier family 2 (facilitated glucose transporter), member 8 | (RefSeq) facilitated trehalose transporter Tret1-like	--	[R]	General function prediction only	Sugar (and other) transporter;; Major Facilitator Superfamily;; Reduced folate carrier;; BT1 family	Facilitated trehalose transporter Tret1 {ECO:0000303|PubMed:20035867} OS=Bombyx mori (Silk moth) PE=1 SV=1	R	General function prediction only	PREDICTED: facilitated trehalose transporter Tret1-like, partial [Bactrocera dorsalis]
LOC105233824	1366	944	1162	492	520	571	5.16888	4.11982	4.40492	2.41696	2.3418	2.17128	1.12e-11	-1.15914	down	--	--	Molecular Function: serine-type endopeptidase inhibitor activity (GO:0004867);;	--	--	[W]	Extracellular structures	Spondin_N;; Reeler domain;; Thrombospondin type 1 domain;; Kunitz/Bovine pancreatic trypsin inhibitor domain	Coadhesin {ECO:0000303|PubMed:23765379} (Fragment) OS=Acropora millepora (Staghorn coral) PE=1 SV=1	S	Function unknown	PREDICTED: uncharacterized protein LOC105233824 [Bactrocera dorsalis]
LOC105233874	737	691	718	236	295	297	12.1166	13.1014	11.8222	5.03113	5.77323	4.90449	6.75e-20	-1.41134	down	--	--	Molecular Function: structural constituent of chitin-based cuticle (GO:0005214);; Biological Process: neurogenesis (GO:0022008);;	--	--	--	--	Insect cuticle protein	Endocuticle structural glycoprotein SgAbd-2 OS=Schistocerca gregaria (Desert locust) PE=1 SV=1	R	General function prediction only	PREDICTED: endocuticle structural glycoprotein ABD-4 [Bactrocera dorsalis]
LOC105233877	235249	203700	256920	96152	76517	102648	2813.19	2808.57	3076.44	1493.15	1089.76	1234.92	4.53e-18	-1.35999	down	--	--	Molecular Function: structural constituent of chitin-based cuticle (GO:0005214);;	--	--	--	--	--	Endocuticle structural glycoprotein ABD-4 OS=Locusta migratoria (Migratory locust) PE=1 SV=3	R	General function prediction only	PREDICTED: endocuticle structural glycoprotein ABD-4 [Bactrocera dorsalis]
LOC105233879	267	137	182	45	30	75	6.93487	4.1079	4.7299	1.5139	0.924376	1.9598	5.85e-05	-1.75436	down	--	--	Molecular Function: structural constituent of chitin-based larval cuticle (GO:0008010);;	--	--	--	--	Insect cuticle protein	Pupal cuticle protein 20 (Precursor) GN=PCP20 OS=Manduca sexta (Tobacco hawkmoth) PE=1 SV=1	S	Function unknown	PREDICTED: uncharacterized protein LOC105233879 [Bactrocera dorsalis]
LOC105233881	1577	928	2043	478	925	815	26.4088	17.9203	34.2628	10.3924	18.4495	13.7241	0.00389184	-1.00461	down	--	--	--	--	--	--	--	--	--	S	Function unknown	PREDICTED: uncharacterized protein LOC105233881 [Bactrocera dorsalis]
LOC105233882	439	295	291	67	93	44	8.59237	6.64351	5.68772	1.69709	2.15357	0.848969	4.41e-07	-2.05796	down	--	--	Molecular Function: structural constituent of chitin-based cuticle (GO:0005214);;	--	--	--	--	Insect cuticle protein	Larval cuticle protein LCP-30 (Precursor) GN=LCP30 OS=Bombyx mori (Silk moth) PE=1 SV=2	R	General function prediction only	PREDICTED: larval cuticle protein LCP-30 [Bactrocera dorsalis]
LOC105233883	3035	2077	2189	968	670	873	65.9823	52.0746	47.6613	27.3325	17.3415	19.0813	9.68e-09	-1.50139	down	--	--	Molecular Function: structural constituent of chitin-based cuticle (GO:0005214);;	--	--	--	--	Insect cuticle protein	Endocuticle structural glycoprotein SgAbd-8 OS=Schistocerca gregaria (Desert locust) PE=1 SV=1	R	General function prediction only	PREDICTED: endocuticle structural glycoprotein ABD-4 [Bactrocera dorsalis]
LOC105233889	2374	3456	3366	734	844	801	18.0393	30.2493	25.6093	7.24179	7.62703	6.1132	1.23e-17	-1.9354	down	--	--	Molecular Function: structural constituent of chitin-based larval cuticle (GO:0008010);;	--	--	--	--	Insect cuticle protein	Endocuticle structural glycoprotein SgAbd-2 OS=Schistocerca gregaria (Desert locust) PE=1 SV=1	R	General function prediction only	PREDICTED: glycine-rich cell wall structural protein [Bactrocera dorsalis]
LOC105233901	1396	1198	1289	542	270	444	4.94638	4.89476	4.57321	2.49499	1.1399	1.58096	2.5e-06	-1.53808	down	--	--	--	--	--	--	--	--	--	S	Function unknown	PREDICTED: flocculation protein FLO11 [Bactrocera dorsalis]
LOC105233902	602	690	1066	140	207	230	4.4251	5.84969	7.84497	1.33498	1.80543	1.6967	1.78e-12	-1.97427	down	--	--	Biological Process: cell fate specification (GO:0001708);; Biological Process: Bolwig's organ morphogenesis (GO:0001746);; Biological Process: optic lobe placode development (GO:0001748);; Molecular Function: DNA binding (GO:0003677);; Molecular Function: transcription factor activity, RNA polymerase II distal enhancer sequence-specific binding (GO:0003705);; Molecular Function: RNA polymerase II…	K08545|0|dvi:Dvir_GJ24246|K08545 nuclear receptor subfamily 2 group E member 1 | (RefSeq) Dvir_tll; tailless	MAPK signaling pathway - fly (ko04013)	[T]	Signal transduction mechanisms	Zinc finger, C4 type (two domains);; Ligand-binding domain of nuclear hormone receptor	Protein tailless GN=tll OS=Drosophila virilis (Fruit fly) PE=3 SV=1	K	Transcription	PREDICTED: protein tailless [Bactrocera dorsalis]
LOC105233932	2547	2577	2964	608	1200	1638	19.7605	23.0507	23.0322	6.12068	11.0892	12.789	2.79e-05	-1.25363	down	--	--	Molecular Function: metalloendopeptidase activity (GO:0004222);;	--	--	[E]	Amino acid transport and metabolism	Peptidase family M13;; Peptidase family M13	Neprilysin-2 {ECO:0000312|WormBase:T05A8.4} OS=Caenorhabditis elegans PE=1 SV=2	O	Posttranslational modification, protein turnover, chaperones	PREDICTED: membrane metallo-endopeptidase-like 1 [Bactrocera dorsalis]
LOC105233962	437	317	612	105	126	224	1.83214	1.53283	2.56747	0.56905	0.62949	0.942887	9.31e-06	-1.52451	down	--	--	Molecular Function: nucleotide binding (GO:0000166);; Molecular Function: nucleic acid binding (GO:0003676);; Cellular Component: peroxisome (GO:0005777);;	K17573|0|dgr:Dgri_GH13633|K17573 meiosis arrest female protein 1 | (RefSeq) GH13633 gene product from transcript GH13633-RA	--	--	--	OST-HTH/LOTUS domain	--	R	General function prediction only	PREDICTED: uncharacterized protein LOC105233962 [Bactrocera dorsalis]
LOC105233965	145	50	84	19	44	30	5.08695	2.0019	2.94654	0.858914	1.80518	1.05566	0.0259532	-1.27158	down	--	--	--	--	--	--	--	--	--	--	--	PREDICTED: uncharacterized protein LOC105233965 [Bactrocera dorsalis]
LOC105233968	4229	3006	3695	1397	1687	2388	32.2641	26.4401	28.2276	13.8324	15.3256	18.3296	2.96e-09	-1.04977	down	--	--	Biological Process: cell adhesion (GO:0007155);; Cellular Component: integral component of membrane (GO:0016021);;	--	--	[T]	Signal transduction mechanisms	CD36 family	Protein croquemort GN=crq OS=Drosophila melanogaster (Fruit fly) PE=1 SV=2	T	Signal transduction mechanisms	PREDICTED: scavenger receptor class B member 1, partial [Bactrocera dorsalis]
LOC105233972	59	38	86	17	27	15	0.799235	0.597624	1.16946	0.290594	0.43754	0.197334	0.0184143	-1.3068	down	--	--	Biological Process: meiosis I (GO:0007127);; Biological Process: female meiotic nuclear division (GO:0007143);; Biological Process: cellularization (GO:0007349);; Biological Process: sexual reproduction (GO:0019953);; Biological Process: cellular protein metabolic process (GO:0044267);; Cellular Component: intracellular part (GO:0044424);; Biological Process: single organism reproductive process …	--	--	[DO]	Cell cycle control, cell division, chromosome partitioning;; Posttranslational modification, protein turnover, chaperones	WD domain, G-beta repeat	Protein cortex GN=cort OS=Drosophila melanogaster (Fruit fly) PE=1 SV=2	DO	Cell cycle control, cell division, chromosome partitioning;; Posttranslational modification, protein turnover, chaperones	PREDICTED: protein cortex [Bactrocera dorsalis]
LOC105233998	793	613	867	305	346	390	8.47233	7.55013	9.27262	4.21996	4.4012	4.19116	1.74e-13	-1.15945	down	--	--	--	--	--	--	--	Tudor domain;; MYND finger;; HIT zinc finger	--	S	Function unknown	PREDICTED: uncharacterized protein LOC105233998 [Bactrocera dorsalis]
LOC105234038	1913	2012	2029	1156	773	518	21.2703	25.7901	22.5917	16.6941	10.2346	5.79518	0.00395703	-1.15473	down	[Q]	Secondary metabolites biosynthesis, transport and catabolism	--	K15005|1.0733e-109|mde:101890714|K15005 cytochrome P450 family 28 [EC:1.14.-.-] | (RefSeq) probable cytochrome P450 28a5	--	[Q]	Secondary metabolites biosynthesis, transport and catabolism	Cytochrome P450	Probable cytochrome P450 28d1 GN=Cyp28d1 OS=Drosophila melanogaster (Fruit fly) PE=2 SV=1	Q	Secondary metabolites biosynthesis, transport and catabolism	PREDICTED: probable cytochrome P450 28d1 [Bactrocera dorsalis]
LOC105234122	329	255	434	107	109	144	3.06127	2.73315	4.04811	1.29138	1.20389	1.3463	2.06e-08	-1.47548	down	--	--	--	K18413|6.81806e-23|mde:101887890|K18413 krimper | (RefSeq) uncharacterized LOC101887890	--	--	--	Tudor domain	--	S	Function unknown	PREDICTED: tudor domain-containing protein 1-like [Bactrocera dorsalis]
LOC105234123	215	132	347	23	77	71	8.00098	5.64235	12.9141	1.10427	3.38884	2.63671	0.00102621	-1.68063	down	--	--	Biological Process: transport (GO:0006810);; Biological Process: adult feeding behavior (GO:0008343);; Molecular Function: sodium-dependent multivitamin transmembrane transporter activity (GO:0008523);; Cellular Component: membrane (GO:0016020);; Biological Process: behavioral response to nutrient (GO:0051780);;	--	--	[P]	Inorganic ion transport and metabolism	--	--	E	Amino acid transport and metabolism	PREDICTED: sodium-coupled monocarboxylate transporter 2-like [Bactrocera dorsalis]
LOC105234135	2087	1040	1409	241	73	640	88.893	51.0636	60.0901	13.2839	3.65377	27.4073	0.00128107	-1.78997	down	--	--	--	--	--	[TV]	Signal transduction mechanisms;; Defense mechanisms	Lectin C-type domain	Perlucin-like protein {ECO:0000303|PubMed:21643827} (Precursor) OS=Mytilus galloprovincialis (Mediterranean mussel) PE=1 SV=1	TV	Signal transduction mechanisms;; Defense mechanisms	PREDICTED: lithostathine-1-like [Bactrocera dorsalis]
LOC105234136	186	187	359	63	119	157	2.87175	3.34147	5.5681	1.26524	2.18399	2.4453	0.0211948	-1.04291	down	--	--	--	--	--	--	--	Myb/SANT-like DNA-binding domain	--	--	--	PREDICTED: uncharacterized protein LOC105234136 [Bactrocera dorsalis]
LOC105234139	117	127	176	12	49	67	1.48233	1.85121	2.23236	0.188802	0.7399	0.85795	0.0120558	-1.41599	down	[ER]	Amino acid transport and metabolism;; General function prediction only	Biological Process: transport (GO:0006810);; Biological Process: adult feeding behavior (GO:0008343);; Molecular Function: sodium-dependent multivitamin transmembrane transporter activity (GO:0008523);; Cellular Component: membrane (GO:0016020);; Biological Process: behavioral response to nutrient (GO:0051780);;	--	--	[P]	Inorganic ion transport and metabolism	Sodium:solute symporter family	Putative sodium-dependent multivitamin transporter GN=CG32669 OS=Drosophila melanogaster (Fruit fly) PE=2 SV=1	P	Inorganic ion transport and metabolism	PREDICTED: sodium-coupled monocarboxylate transporter 2-like, partial [Bactrocera dorsalis]
LOC105234179	1298	974	866	502	425	445	19.5284	16.8891	13.0423	9.79397	7.60732	6.73784	1.8e-05	-1.17466	down	[P]	Inorganic ion transport and metabolism	Molecular Function: carbonate dehydratase activity (GO:0004089);; Biological Process: one-carbon metabolic process (GO:0006730);; Molecular Function: zinc ion binding (GO:0008270);;	K01672|8.83544e-131|mde:101890232|K01672 carbonic anhydrase [EC:4.2.1.1] | (RefSeq) carbonic anhydrase 2	Nitrogen metabolism (ko00910)	[R]	General function prediction only	Eukaryotic-type carbonic anhydrase	Putative carbonic anhydrase 5 (Precursor) GN=cah-5 OS=Caenorhabditis elegans PE=3 SV=3	R	General function prediction only	PREDICTED: carbonic anhydrase 2 [Bactrocera dorsalis]
LOC105234181	212	112	418	93	59	92	9.43673	5.74293	18.651	5.3759	3.12512	4.11632	0.0119385	-1.3152	down	--	--	Cellular Component: extracellular space (GO:0005615);;	--	--	--	--	Haemolymph juvenile hormone binding protein (JHBP)	--	S	Function unknown	PREDICTED: protein takeout-like [Bactrocera dorsalis]
LOC105234192	306	373	271	12	26	27	2.73491	3.84571	2.42395	0.136355	0.274302	0.23618	3.99e-22	-3.52296	down	[G]	Carbohydrate transport and metabolism	Molecular Function: calcium ion binding (GO:0005509);; Cellular Component: extracellular region (GO:0005576);; Cellular Component: chaperonin-containing T-complex (GO:0005832);; Cellular Component: microtubule associated complex (GO:0005875);; Cellular Component: focal adhesion (GO:0005925);; Biological Process: protein folding (GO:0006457);; Biological Process: melanin biosynthetic process from …	--	--	--	--	Major royal jelly protein	Protein yellow (Precursor) GN=y OS=Drosophila pseudoobscura pseudoobscura (Fruit fly) PE=3 SV=2	R	General function prediction only	PREDICTED: protein yellow-like [Bactrocera dorsalis]
LOC105234193	1132	453	632	139	77	71	14.7845	6.81251	8.26737	2.35134	1.19225	0.93054	2.55e-08	-2.47206	down	[G]	Carbohydrate transport and metabolism	Molecular Function: calcium ion binding (GO:0005509);; Molecular Function: ATP binding (GO:0005524);; Cellular Component: extracellular region (GO:0005576);; Cellular Component: chaperonin-containing T-complex (GO:0005832);; Cellular Component: microtubule associated complex (GO:0005875);; Cellular Component: focal adhesion (GO:0005925);; Biological Process: protein folding (GO:0006457);; Biologi…	--	--	--	--	Major royal jelly protein	Protein yellow (Precursor) GN=y OS=Drosophila pseudoobscura pseudoobscura (Fruit fly) PE=3 SV=2	R	General function prediction only	PREDICTED: protein yellow-like [Bactrocera dorsalis]
LOC105234251	2022	2596	1512	751	809	987	9.83108	14.5501	7.36161	4.73653	4.68259	4.82596	9.45e-06	-1.27859	down	--	--	Molecular Function: actin binding (GO:0003779);;	K10454|0|mde:101896480|K10454 kelch-like protein 17 (actinfilin) | (RefSeq) kelch-like protein 17	--	[TR]	Signal transduction mechanisms;; General function prediction only	Kelch motif;; Kelch motif;; BTB And C-terminal Kelch;; BTB/POZ domain;; Galactose oxidase, central domain;; Kelch motif;; Galactose oxidase, central domain;; Kelch motif	Kelch-like protein diablo {ECO:0000250|UniProtKB:Q9VUU5} OS=Drosophila persimilis (Fruit fly) PE=3 SV=1	T	Signal transduction mechanisms	PREDICTED: LOW QUALITY PROTEIN: kelch-like protein 17 [Bactrocera dorsalis]
LOC109579226	443	313	230	115	47	101	7.16268	5.82502	3.72699	2.40715	0.892875	1.64506	0.00042145	-1.64591	down	--	--	Cellular Component: cell cortex (GO:0005938);; Biological Process: endocytosis (GO:0006897);; Biological Process: border follicle cell migration (GO:0007298);; Molecular Function: Ras GTPase binding (GO:0017016);; Molecular Function: protein kinase binding (GO:0019901);; Cellular Component: endocytic vesicle (GO:0030139);; Molecular Function: receptor tyrosine kinase binding (GO:0030971);;	--	--	[U]	Intracellular trafficking, secretion, and vesicular transport	--	--	--	--	PREDICTED: protein sprint-like [Bactrocera dorsalis]
LOC109579331	839	746	779	486	297	280	8.03711	8.2383	7.46662	6.0429	3.37996	2.69643	0.00422243	-1.06583	down	--	--	Molecular Function: chitinase activity (GO:0004568);; Cellular Component: extracellular region (GO:0005576);; Biological Process: carbohydrate metabolic process (GO:0005975);; Biological Process: chitin catabolic process (GO:0006032);; Molecular Function: chitin binding (GO:0008061);;	--	--	--	--	Chitin binding Peritrophin-A domain	--	S	Function unknown	PREDICTED: LOW QUALITY PROTEIN: uncharacterized protein LOC105218088 [Bactrocera cucurbitae]
LOC109579412	101	114	214	48	38	25	3.21029	4.16442	6.78095	1.95799	1.41663	0.786477	0.00168729	-1.58713	down	--	--	--	--	--	--	--	--	C-Myc-binding protein homolog GN=CG17202 OS=Drosophila melanogaster (Fruit fly) PE=2 SV=2	S	Function unknown	PREDICTED: C-Myc-binding protein homolog [Bactrocera cucurbitae]
LOC109579482	1525	626	1431	340	219	243	28.7357	13.588	26.9849	8.30043	4.90134	4.6057	6.28e-07	-1.92053	down	--	--	--	--	--	[R]	General function prediction only	Fibrinogen beta and gamma chains, C-terminal globular domain	Fibrinogen-like protein A (Precursor) OS=Parastichopus parvimensis (Warty sea cucumber) PE=2 SV=1	R	General function prediction only	PREDICTED: angiopoietin-4-like [Bactrocera cucurbitae]
LOC109579516	559	368	407	131	177	277	16.2543	12.3406	11.8445	4.91724	6.12842	8.08829	0.000144206	-1.19401	down	--	--	--	K00699|2.80276e-57|mde:101889992|K00699 glucuronosyltransferase [EC:2.4.1.17] | (RefSeq) uncharacterized LOC101889992	Pentose and glucuronate interconversions (ko00040);; Ascorbate and aldarate metabolism (ko00053);; Starch and sucrose metabolism (ko00500);; Retinol metabolism (ko00830);; Porphyrin and chlorophyll metabolism (ko00860);; Metabolism of xenobiotics by cytochrome P450 (ko00980);; Drug metabolism - cytochrome P450 (ko00982);; Drug metabolism - other enzymes (ko00983)	[GC]	Carbohydrate transport and metabolism;; Energy production and conversion	UDP-glucoronosyl and UDP-glucosyl transferase	--	G	Carbohydrate transport and metabolism	PREDICTED: UDP-glucuronosyltransferase 2B10-like isoform X1 [Bactrocera dorsalis]
LOC109579562	9034	6305	10633	4235	3506	4039	178.501	143.648	210.388	108.656	82.5076	80.2812	2.21e-07	-1.13122	down	--	--	Cellular Component: extracellular space (GO:0005615);; Cellular Component: cytoplasm (GO:0005737);; Biological Process: response to oxidative stress (GO:0006979);; Biological Process: circadian rhythm (GO:0007623);; Biological Process: male courtship behavior (GO:0008049);; Biological Process: metabolic process (GO:0008152);; Biological Process: determination of adult lifespan (GO:0008340);; Biol…	--	--	--	--	Haemolymph juvenile hormone binding protein (JHBP)	Protein takeout (Precursor) GN=to OS=Drosophila melanogaster (Fruit fly) PE=2 SV=1	R	General function prediction only	PREDICTED: uncharacterized protein LOC105226601 [Bactrocera dorsalis]
LOC109579712	346	301	602	91	36	42	5.48459	5.50069	9.56396	1.87571	0.680765	0.655575	8.53e-07	-2.33949	down	--	--	--	--	--	--	--	GYR motif	--	--	--	PREDICTED: LOW QUALITY PROTEIN: extensin-like [Bactrocera dorsalis]
LOC109579760	376	334	482	100	112	119	1.72903	1.76787	2.2176	0.594665	0.609627	0.550006	3.75e-17	-1.83227	down	--	--	--	--	--	--	--	--	--	--	--	PREDICTED: uncharacterized protein LOC105220971 [Bactrocera cucurbitae]
LOC109579784	116	78	62	7	15	21	3.26628	2.54433	1.73848	0.228383	0.505308	0.592534	2.87e-05	-2.11707	down	[O]	Posttranslational modification, protein turnover, chaperones	--	K00799|4.18528e-68|mde:101887423|K00799 glutathione S-transferase [EC:2.5.1.18] | (RefSeq) GST-6A; glutathione S-transferase 1-like	Glutathione metabolism (ko00480);; Metabolism of xenobiotics by cytochrome P450 (ko00980);; Drug metabolism - cytochrome P450 (ko00982)	[O]	Posttranslational modification, protein turnover, chaperones	Glutathione S-transferase, N-terminal domain;; Glutathione S-transferase, N-terminal domain;; Glutathione S-transferase, N-terminal domain;; Glutathione S-transferase, C-terminal domain;; Glutathione S-transferase, C-terminal domain;; Glutathione S-transferase, C-terminal domain	Glutathione S-transferase 1 GN=Gst1 OS=Musca domestica (House fly) PE=2 SV=1	O	Posttranslational modification, protein turnover, chaperones	PREDICTED: glutathione S-transferase 1-like [Bactrocera dorsalis]
LOC109579805	54	44	39	20	19	23	1.3545	1.26576	0.975931	0.64711	0.544105	0.576738	0.0421424	-1.02213	down	--	--	--	K05849|1.24815e-10|dpe:Dper_GL24292|K05849 solute carrier family 8 (sodium/calcium exchanger) | (RefSeq) GL24292 gene product from transcript GL24292-RA	--	--	--	--	--	S	Function unknown	PREDICTED: uncharacterized protein LOC105216365 [Bactrocera cucurbitae]
LOC109579826	518	183	54	22	32	79	12.7506	5.18695	1.31076	0.671596	0.913928	1.93402	0.0100172	-1.66088	down	--	--	--	K01312|4.40573e-33|dvi:Dvir_GJ18385|K01312 trypsin [EC:3.4.21.4] | (RefSeq) GJ18385 gene product from transcript GJ18385-RA	Neuroactive ligand-receptor interaction (ko04080)	[E]	Amino acid transport and metabolism	Trypsin	Trypsin (Precursor) OS=Sarcophaga bullata (Grey flesh fly) PE=1 SV=1	E	Amino acid transport and metabolism	PREDICTED: trypsin theta-like isoform X1 [Bactrocera cucurbitae]
LOC109579882	7629	19369	11781	3275	6630	9289	705.993	2066.88	1091.75	393.587	730.743	864.879	0.0286104	-1.00873	down	--	--	--	--	--	--	--	--	Metallothionein-4 GN=MtnD OS=Drosophila melanogaster (Fruit fly) PE=3 SV=1	--	--	PREDICTED: metallothionein-4-like [Ceratitis capitata]
LOC109579948	98	151	216	37	61	78	1.20014	2.12861	2.64198	0.586226	0.87992	0.953662	0.00519195	-1.27993	down	--	--	Biological Process: ion transport (GO:0006811);; Molecular Function: extracellular-glycine-gated chloride channel activity (GO:0016934);; Cellular Component: glycine-gated chloride channel complex (GO:0016935);; Cellular Component: cell junction (GO:0030054);; Cellular Component: postsynaptic membrane (GO:0045211);;	--	--	[T]	Signal transduction mechanisms	Neurotransmitter-gated ion-channel ligand binding domain;; Neurotransmitter-gated ion-channel transmembrane region	Glutamate-gated chloride channel (Precursor) GN=CG7535 OS=Drosophila melanogaster (Fruit fly) PE=1 SV=2	T	Signal transduction mechanisms	PREDICTED: glycine receptor subunit alpha-4 [Bactrocera cucurbitae]
LOC109579995	6445	6484	11658	2780	3850	4433	266.048	308.595	481.91	149.035	189.276	184.099	7.61e-06	-1.15759	down	--	--	--	--	--	--	--	--	--	S	Function unknown	PREDICTED: uncharacterized protein LOC105212965 [Bactrocera cucurbitae]
LOC109580010	210	127	89	51	48	60	11.2198	7.8344	4.75807	3.52433	3.00738	3.19297	0.0066649	-1.27	down	--	--	Molecular Function: peptidase activity, acting on L-amino acid peptides (GO:0070011);;	K11141|1.70875e-28|dvi:Dvir_GJ10417|K11141 glutamyl aminopeptidase [EC:3.4.11.7] | (RefSeq) GJ10417 gene product from transcript GJ10417-RB	--	[EO]	Amino acid transport and metabolism;; Posttranslational modification, protein turnover, chaperones	Peptidase family M1	--	EO	Amino acid transport and metabolism;; Posttranslational modification, protein turnover, chaperones	PREDICTED: glutamyl aminopeptidase-like [Bactrocera dorsalis]
LOC109580085	1043	586	267	163	151	190	36.2067	23.4293	9.27932	7.3135	6.20483	6.60608	0.000661058	-1.64391	down	--	--	--	--	--	--	--	--	--	--	--	PREDICTED: glutamyl aminopeptidase-like [Bactrocera dorsalis]
Mt12b	5752	4250	5581	2279	2716	2967	29.9304	25.4977	29.078	15.399	16.8301	15.5289	1.26e-18	-1.01449	down	--	--	Cellular Component: integral component of membrane (GO:0016021);; Biological Process: transmembrane transport (GO:0055085);;	--	--	[G]	Carbohydrate transport and metabolism	Major Facilitator Superfamily	--	G	Carbohydrate transport and metabolism	PREDICTED: uncharacterized protein LOC105222403 [Bactrocera dorsalis]
LOC105225934	4235	10402	1065	42027	25675	27056	46.1153	130.624	11.6077	594.405	333.036	296.46	0.0235415	1.51709	up	[I]	Lipid transport and metabolism	Molecular Function: hydrolase activity (GO:0016787);;	--	--	[R]	General function prediction only	Carboxylesterase family;; alpha/beta hydrolase fold	Glutactin (Precursor) GN=Glt OS=Drosophila melanogaster (Fruit fly) PE=1 SV=2	R	General function prediction only	glutactin-like [Bactrocera dorsalis]
Bactrocera_dorsalis_newGene_14699	46	122	187	439	377	281	0.19716	0.68441	1.06342	2.48669	1.96202	1.76468	0.0188357	1.28612	up	--	--	--	--	--	--	--	--	--	--	--	hypothetical protein [Bactrocera tryoni]
Bactrocera_dorsalis_newGene_20660	68	30	1	137	337	246	0.610545	0.627459	0.002403	1.1658	3.60569	0.931922	0.0416596	1.42535	up	--	--	--	--	--	--	--	--	--	--	--	hypothetical protein [Bactrocera tryoni]
Bactrocera_dorsalis_newGene_2418	0	0	0	60	126	243	0	0	0	0.441628	0.85533	1.39249	1.29257e-14	4.34879	up	--	--	--	--	--	--	--	--	Transposable element Tc3 transposase OS=Caenorhabditis elegans OX=6239 GN=tc3a PE=1 SV=1	S	Function unknown	hypothetical protein Y032_0151g2804 [Ancylostoma ceylanicum]
LOC105227774	5134	4950	5708	13256	16617	19272	83.7378	93.0781	93.2177	280.759	322.777	316.219	4.756e-65	1.5584	up	--	--	Cellular Component: membrane (GO:0016020);;	--	--	[R]	General function prediction only	Tetraspanin family	23 kDa integral membrane protein OS=Schistosoma mansoni (Blood fluke) PE=2 SV=1	S	Function unknown	PREDICTED: 23 kDa integral membrane protein [Bactrocera dorsalis]
LOC105224638	92	157	75	354	494	704	1.64255	3.21957	1.33109	8.1962	10.5035	12.6534	3.22281e-06	1.87988	up	--	--	--	--	--	[R]	General function prediction only	Tetraspanin family	--	S	Function unknown	PREDICTED: 23 kDa integral membrane protein-like [Bactrocera dorsalis]
LOC105226137	271	229	226	632	813	361	4.94778	4.81288	4.13023	15.0174	17.7167	6.64563	0.00658021	1.14786	up	--	--	--	--	--	--	--	Protein of unknown function (DUF1397)	27 kDa hemolymph protein (Precursor) OS=Galleria mellonella (Greater wax moth) PE=1 SV=1	S	Function unknown	PREDICTED: 27 kDa hemolymph protein-like [Bactrocera dorsalis]
LOC105225577	8021	10552	8787	25374	36105	27625	29.1881	44.0696	32.3848	118.461	154.731	99.9076	1.43887e-11	1.57409	up	[RTKL]	General function prediction only;; Signal transduction mechanisms;; Transcription;; Replication, recombination and repair	Molecular Function: protein serine/threonine kinase activity (GO:0004674);; Molecular Function: ATP binding (GO:0005524);; Cellular Component: cytoplasm (GO:0005737);; Cellular Component: plasma membrane (GO:0005886);; Biological Process: protein phosphorylation (GO:0006468);; Biological Process: cellular response to DNA damage stimulus (GO:0006974);; Biological Process: spermatogenesis (GO:00072…	K06276|0|dme:Dmel_CG1210|K06276 3-phosphoinositide dependent protein kinase-1 [EC:2.7.11.1] | (RefSeq) Pdk1; Phosphoinositide-dependent kinase 1	FoxO signaling pathway (ko04068);; mTOR signaling pathway (ko04150)	[T]	Signal transduction mechanisms	Protein kinase domain;; PH domain;; Protein tyrosine kinase	3-phosphoinositide-dependent protein kinase 1 GN=Pdk1 OS=Drosophila melanogaster (Fruit fly) PE=1 SV=4	T	Signal transduction mechanisms	PREDICTED: 3-phosphoinositide-dependent protein kinase 1 isoform X1 [Bactrocera dorsalis]
LOC105224730	260	186	144	1225	3162	2821	3.69202	3.05369	2.05148	22.6542	53.6294	40.4184	4.53871e-19	3.16013	up	[ER]	Amino acid transport and metabolism;; General function prediction only	Molecular Function: 4-hydroxyphenylpyruvate dioxygenase activity (GO:0003868);; Molecular Function: lactoylglutathione lyase activity (GO:0004462);; Biological Process: aromatic amino acid family metabolic process (GO:0009072);; Molecular Function: metal ion binding (GO:0046872);; Biological Process: oxidation-reduction process (GO:0055114);;	K00457|0|mde:101891309|K00457 4-hydroxyphenylpyruvate dioxygenase [EC:1.13.11.27] | (RefSeq) 4-hydroxyphenylpyruvate dioxygenase	Ubiquinone and other terpenoid-quinone biosynthesis (ko00130);; Tyrosine metabolism (ko00350);; Phenylalanine metabolism (ko00360)	[E]	Amino acid transport and metabolism	Glyoxalase/Bleomycin resistance protein/Dioxygenase superfamily;; Glyoxalase-like domain;; Glyoxalase/Bleomycin resistance protein/Dioxygenase superfamily;; Glyoxalase-like domain	4-hydroxyphenylpyruvate dioxygenase GN=hpd-1 OS=Caenorhabditis briggsae PE=3 SV=1	E	Amino acid transport and metabolism	PREDICTED: 4-hydroxyphenylpyruvate dioxygenase [Bactrocera dorsalis]
LOC105226319	133	182	128	366	800	443	1.70171	2.68153	1.63122	6.0774	12.2134	5.71008	0.000119998	1.57661	up	--	--	--	K20010|2.11743e-10|dwi:Dwil_GK17914|K20010 Ser/Thr-rich caspase [EC:3.4.22.-] | (RefSeq) GK17914 gene product from transcript GK17914-RA	Apoptosis - fly (ko04214)	--	--	--	--	D	Cell cycle control, cell division, chromosome partitioning	PREDICTED: A-agglutinin anchorage subunit [Bactrocera dorsalis]
LOC105233661	1104	981	819	2665	3378	3398	11.3011	11.5809	8.39705	35.4346	41.1997	35.0045	1.14245e-17	1.59082	up	[G]	Carbohydrate transport and metabolism	Molecular Function: adenosine kinase activity (GO:0004001);; Biological Process: cellular metabolic process (GO:0044237);;	K00856|2.20109e-138|dse:Dsec_GM20810|K00856 adenosine kinase [EC:2.7.1.20] | (RefSeq) GM20810 gene product from transcript GM20810-RA	Purine metabolism (ko00230)	[G]	Carbohydrate transport and metabolism	pfkB family carbohydrate kinase	Adenosine kinase GN=adk OS=Dictyostelium discoideum (Slime mold) PE=3 SV=2	F	Nucleotide transport and metabolism	PREDICTED: adenosine kinase [Bactrocera dorsalis]
LOC105222904	828	1246	1222	3372	12354	7320	11.4498	19.8853	16.9337	60.6478	203.76	102.113	4.02175e-09	2.37274	up	--	--	Biological Process: regulation of proteolysis (GO:0030162);;	--	--	[V]	Defense mechanisms	Serpin (serine protease inhibitor)	Alaserpin (Precursor) OS=Manduca sexta (Tobacco hawkmoth) PE=1 SV=1	V	Defense mechanisms	PREDICTED: alaserpin isoform X1 [Bactrocera dorsalis]
LOC105222906	3615	3120	2977	11152	14298	9379	50.2718	50.2637	41.257	201.095	236.356	131.598	1.53659e-12	1.7239	up	--	--	--	--	--	[V]	Defense mechanisms	Serpin (serine protease inhibitor)	Alaserpin (Precursor) OS=Manduca sexta (Tobacco hawkmoth) PE=1 SV=1	V	Defense mechanisms	PREDICTED: alaserpin-like isoform X1 [Bactrocera dorsalis]
LOC105224682	5109	2631	6836	16791	37559	29277	63.5726	37.7445	85.1741	271.339	556.655	366.535	6.93863e-11	2.2502	up	[G]	Carbohydrate transport and metabolism	Molecular Function: alpha-amylase activity (GO:0004556);; Biological Process: carbohydrate metabolic process (GO:0005975);; Molecular Function: cation binding (GO:0043169);;	K01176|0|mde:101900561|K01176 alpha-amylase [EC:3.2.1.1] | (RefSeq) alpha-amylase A	Starch and sucrose metabolism (ko00500)	[G]	Carbohydrate transport and metabolism	Alpha amylase, catalytic domain;; Alpha amylase, C-terminal all-beta domain	Alpha-amylase A (Precursor) GN=Amy-p OS=Drosophila melanogaster (Fruit fly) PE=2 SV=1	G	Carbohydrate transport and metabolism	PREDICTED: alpha-amylase A-like [Bactrocera dorsalis]
LOC105230937	4372	3393	2498	5156	6146	12245	25.6827	22.9744	14.6899	39.3239	42.9951	72.36	0.00401769	1.00268	up	[E]	Amino acid transport and metabolism	Molecular Function: aminoacylase activity (GO:0004046);; Molecular Function: aminopeptidase activity (GO:0004177);; Biological Process: lateral inhibition (GO:0046331);;	K11140|0|dme:Dmel_CG11956|K11140 aminopeptidase N [EC:3.4.11.2] | (RefSeq) SP1029; CG11956 gene product from transcript CG11956-RA	Glutathione metabolism (ko00480)	[EO]	Amino acid transport and metabolism;; Posttranslational modification, protein turnover, chaperones	Peptidase family M1;; ERAP1-like C-terminal domain;; Peptidase MA superfamily	Aminopeptidase N (Precursor) GN=APN1 OS=Plutella xylostella (Diamondback moth) PE=1 SV=1	EO	Amino acid transport and metabolism;; Posttranslational modification, protein turnover, chaperones	PREDICTED: aminopeptidase N-like isoform X1 [Bactrocera dorsalis]
LOC105228876	447	307	427	717	1278	1227	5.07672	4.02236	4.86064	10.577	17.2979	14.0284	1.56291e-07	1.32057	up	[O]	Posttranslational modification, protein turnover, chaperones	Biological Process: proteolysis (GO:0006508);; Biological Process: regulation of metabolic process (GO:0019222);;	K13963|2.80916e-104|dpo:Dpse_GA26905|K13963 serpin B | (RefSeq) GA26905 gene product from transcript GA26905-RB	--	[V]	Defense mechanisms	Serpin (serine protease inhibitor)	Alaserpin (Precursor) OS=Manduca sexta (Tobacco hawkmoth) PE=1 SV=1	V	Defense mechanisms	PREDICTED: antichymotrypsin-2 [Bactrocera dorsalis]
LOC105225093	127	71	257	444	1064	428	7.37697	4.75098	15.01	33.7324	74.1068	25.1561	0.00156448	1.65746	up	--	--	--	K03098|4.12006e-22|mde:101897456|K03098 apolipoprotein D and lipocalin family protein | (RefSeq) apolipoprotein D-like	--	[M]	Cell wall/membrane/envelope biogenesis	Lipocalin / cytosolic fatty-acid binding protein family;; Triabin;; Lipocalin-like domain	Lopap (Precursor) OS=Lonomia obliqua (Moth) PE=1 SV=2	M	Cell wall/membrane/envelope biogenesis	PREDICTED: apolipoprotein D-like, partial [Bactrocera dorsalis]
LOC105230619	871	783	1116	4194	5903	6085	6.01781	6.24118	7.72669	37.664	48.6181	42.3405	4.77211e-56	2.43901	up	[E]	Amino acid transport and metabolism	Molecular Function: aromatic-L-amino-acid decarboxylase activity (GO:0004058);; Molecular Function: tyrosine decarboxylase activity (GO:0004837);; Biological Process: cellular amino acid metabolic process (GO:0006520);; Molecular Function: pyridoxal phosphate binding (GO:0030170);; Biological Process: behavioral response to ethanol (GO:0048149);;	--	--	[E]	Amino acid transport and metabolism	Pyridoxal-dependent decarboxylase conserved domain	Histidine decarboxylase GN=Hdc OS=Drosophila melanogaster (Fruit fly) PE=2 SV=2	E	Amino acid transport and metabolism	PREDICTED: aromatic-L-amino-acid decarboxylase [Bactrocera dorsalis]
LOC105222255	3280	2573	2920	6539	7104	10469	32.7178	29.4151	29.0283	84.1643	83.7816	104.624	4.27517e-20	1.36067	up	[E]	Amino acid transport and metabolism	Molecular Function: aromatic-L-amino-acid decarboxylase activity (GO:0004058);; Biological Process: dopamine biosynthetic process from tyrosine (GO:0006585);; Biological Process: serotonin biosynthetic process from tryptophan (GO:0006587);; Biological Process: anesthesia-resistant memory (GO:0007615);; Biological Process: long-term memory (GO:0007616);; Biological Process: courtship behavior (GO:…	K01593|0|dgr:Dgri_GH13483|K01593 aromatic-L-amino-acid decarboxylase [EC:4.1.1.28] | (RefSeq) GH13483 gene product from transcript GH13483-RA	Histidine metabolism (ko00340);; Tyrosine metabolism (ko00350);; Phenylalanine metabolism (ko00360);; Tryptophan metabolism (ko00380)	[E]	Amino acid transport and metabolism	Pyridoxal-dependent decarboxylase conserved domain;; Beta-eliminating lyase	Aromatic-L-amino-acid decarboxylase GN=Ddc OS=Drosophila simulans (Fruit fly) PE=3 SV=2	E	Amino acid transport and metabolism	PREDICTED: aromatic-L-amino-acid decarboxylase isoform X1 [Bactrocera dorsalis]
LOC105230307	343	259	233	519	740	688	4.21569	3.65917	2.86146	8.27657	10.8252	8.5053	2.11222e-05	1.10432	up	--	--	--	--	--	[R]	General function prediction only	Arrestin (or S-antigen), N-terminal domain;; Arrestin (or S-antigen), C-terminal domain	Arrestin domain-containing protein 15 GN=arrd-15 OS=Caenorhabditis elegans PE=3 SV=2	R	General function prediction only	PREDICTED: arrestin domain-containing protein 2-like [Bactrocera dorsalis]
LOC105222965	14374	13656	11427	37194	50961	53544	41.8901	45.9092	33.3338	140.734	176.848	156.978	2.48111e-24	1.72927	up	[V]	Defense mechanisms	Molecular Function: ATP binding (GO:0005524);; Biological Process: obsolete ATP catabolic process (GO:0006200);; Molecular Function: ATPase activity, coupled to transmembrane movement of substances (GO:0042626);; Cellular Component: ATP-binding cassette (ABC) transporter complex (GO:0043190);;	K05643|0|mde:101888352|K05643 ATP-binding cassette, subfamily A (ABC1), member 3 | (RefSeq) ATP-binding cassette sub-family A member 3	ABC transporters (ko02010)	[IR]	Lipid transport and metabolism;; General function prediction only	ABC-2 family transporter protein;; ABC transporter;; AAA domain	ABC transporter A family member 2 GN=abcA2 OS=Dictyostelium discoideum (Slime mold) PE=3 SV=1	Q	Secondary metabolites biosynthesis, transport and catabolism	PREDICTED: ATP-binding cassette sub-family A member 3 [Bactrocera dorsalis]
LOC105232446	733	468	470	884	1524	1509	2.04427	1.50581	1.31323	3.20228	5.06713	4.23792	0.000182738	1.0912	up	[V]	Defense mechanisms	Molecular Function: nucleotide binding (GO:0000166);; Biological Process: transport (GO:0006810);; Molecular Function: ATPase activity (GO:0016887);; Biological Process: cellular metabolic process (GO:0044237);; Biological Process: primary metabolic process (GO:0044238);; Biological Process: single-organism metabolic process (GO:0044710);;	--	--	[Q]	Secondary metabolites biosynthesis, transport and catabolism	ABC transporter;; ABC transporter transmembrane region;; AAA domain;; RecF/RecN/SMC N terminal domain;; AAA domain;; Type II/IV secretion system protein;; Miro-like protein;; 50S ribosome-binding GTPase;; ABC transporter transmembrane region	ATP-binding cassette sub-family C member Sur GN=Sur OS=Drosophila melanogaster (Fruit fly) PE=1 SV=4	Q	Secondary metabolites biosynthesis, transport and catabolism	PREDICTED: ATP-binding cassette sub-family C member Sur [Bactrocera dorsalis]
LOC105230655	13817	14921	719	60831	55290	124258	238.854	297.404	12.4404	1365.67	1138.41	2161.18	0.0470495	1.39952	up	--	--	--	--	--	--	--	Attacin, C-terminal region;; Attacin, N-terminal region	Sarcotoxin-2A (Precursor) OS=Sarcophaga peregrina (Flesh fly) PE=1 SV=1	S	Function unknown	PREDICTED: attacin-A-like [Bactrocera dorsalis]
LOC105228399	1641	22402	467	111170	91003	189675	38.4842	606.078	10.9533	3387.6	2543.23	4477.72	0.0197226	1.59135	up	--	--	Cellular Component: extracellular region (GO:0005576);;	--	--	--	--	Attacin, C-terminal region;; Attacin, N-terminal region	Immune-induced peptide 16 (Precursor) GN=AttC OS=Drosophila melanogaster (Fruit fly) PE=1 SV=1	S	Function unknown	PREDICTED: attacin-B-like [Bactrocera dorsalis]
LOC105225893	1362	1336	1518	2170	3835	3253	18.9441	21.4321	21.1417	39.2029	63.5512	45.5281	2.53804e-06	1.03243	up	--	--	--	K19730|6.72173e-143|dmo:Dmoj_GI14230|K19730 autophagy-related protein 101 | (RefSeq) GI14230 gene product from transcript GI14230-RB	--	[S]	Function unknown	Protein of unknown function (DUF1649)	--	S	Function unknown	PREDICTED: autophagy-related protein 101 [Bactrocera dorsalis]
LOC105227485	33	15	10	361	415	1074	0.472732	0.2354	0.142949	6.75373	7.12785	15.5816	3.66777e-16	3.84991	up	--	--	Cellular Component: ciliary transition zone (GO:0035869);; Biological Process: cilium assembly (GO:0042384);;	K16744|3.78958e-81|mde:101900407|K16744 B9 domain-containing protein 1 | (RefSeq) B9 domain-containing protein 1	--	[S]	Function unknown	Ciliary basal body-associated, B9 protein	--	S	Function unknown	PREDICTED: B9 domain-containing protein 1 [Bactrocera dorsalis]
LOC105221840	816	619	706	1613	1674	1505	7.32358	6.40226	6.34652	18.807	17.9023	13.5965	4.62117e-08	1.09169	up	--	--	Biological Process: inter-male aggressive behavior (GO:0002121);; Molecular Function: N-acetyllactosaminide beta-1,6-N-acetylglucosaminyltransferase activity (GO:0008109);;	--	--	[G]	Carbohydrate transport and metabolism	Glycosyl-transferase for dystroglycan	--	G	Carbohydrate transport and metabolism	PREDICTED: beta-1,4-glucuronyltransferase 1 [Bactrocera dorsalis]
LOC105225659	762	536	444	2263	1291	2093	7.20572	5.84046	4.20676	27.7958	14.5467	19.9179	7.91013e-06	1.5174	up	[G]	Carbohydrate transport and metabolism	Molecular Function: beta-galactosidase activity (GO:0004565);; Cellular Component: lysosome (GO:0005764);; Biological Process: metabolic process (GO:0008152);;	K12309|0|dgr:Dgri_GH10713|K12309 beta-galactosidase [EC:3.2.1.23] | (RefSeq) GH10713 gene product from transcript GH10713-RA	Galactose metabolism (ko00052);; Other glycan degradation (ko00511);; Glycosaminoglycan degradation (ko00531);; Sphingolipid metabolism (ko00600);; Glycosphingolipid biosynthesis - ganglio series (ko00604);; Lysosome (ko04142)	[G]	Carbohydrate transport and metabolism	Glycosyl hydrolases family 35;; Beta-galactosidase;; Beta-galactosidase jelly roll domain	Beta-galactosidase 1 (Precursor) GN=glb1 OS=Dictyostelium discoideum (Slime mold) PE=3 SV=1	G	Carbohydrate transport and metabolism	PREDICTED: beta-galactosidase [Bactrocera dorsalis]
LOC105223217	2858	3141	2739	11808	10887	26586	24.3175	30.6974	23.3475	130.257	110.189	228.024	5.44732e-14	2.22239	up	[G]	Carbohydrate transport and metabolism	Molecular Function: beta-galactosidase activity (GO:0004565);; Cellular Component: lysosome (GO:0005764);; Biological Process: carbohydrate metabolic process (GO:0005975);; Biological Process: salivary gland cell autophagic cell death (GO:0035071);;	K12309|0|mde:101890434|K12309 beta-galactosidase [EC:3.2.1.23] | (RefSeq) beta-galactosidase	Galactose metabolism (ko00052);; Other glycan degradation (ko00511);; Glycosaminoglycan degradation (ko00531);; Sphingolipid metabolism (ko00600);; Glycosphingolipid biosynthesis - ganglio series (ko00604);; Lysosome (ko04142)	[G]	Carbohydrate transport and metabolism	Glycosyl hydrolases family 35;; Beta-galactosidase;; Beta-galactosidase jelly roll domain	Beta-galactosidase 1 (Precursor) GN=glb1 OS=Dictyostelium discoideum (Slime mold) PE=3 SV=1	G	Carbohydrate transport and metabolism	PREDICTED: beta-galactosidase [Bactrocera dorsalis]
LOC105231810	124	132	170	237	362	424	0.810215	0.999067	1.1118	2.02037	2.82947	2.79601	5.14246e-05	1.12601	up	[G]	Carbohydrate transport and metabolism	Molecular Function: hydrolase activity (GO:0016787);;	K01192|0|mde:101892167|K01192 beta-mannosidase [EC:3.2.1.25] | (RefSeq) beta-mannosidase-like	Other glycan degradation (ko00511);; Lysosome (ko04142)	[G]	Carbohydrate transport and metabolism	--	Probable beta-mannosidase (Precursor) GN=C33G3.4 OS=Caenorhabditis elegans PE=1 SV=1	G	Carbohydrate transport and metabolism	PREDICTED: beta-mannosidase-like [Bactrocera dorsalis]
LOC105230438	465	395	500	738	1285	994	2.03085	1.9858	2.18371	4.18462	6.68313	4.36838	3.21249e-05	1.04688	up	[L]	Replication, recombination and repair	Molecular Function: nucleotide binding (GO:0000166);; Molecular Function: Y-form DNA binding (GO:0000403);; Biological Process: DNA synthesis involved in DNA repair (GO:0000731);; Biological Process: strand displacement (GO:0000732);; Biological Process: DNA strand renaturation (GO:0000733);; Cellular Component: nucleus (GO:0005634);; Biological Process: reciprocal meiotic recombination (GO:00071…	K10901|0|dwi:Dwil_GK13825|K10901 bloom syndrome protein [EC:3.6.4.12] | (RefSeq) GK13825 gene product from transcript GK13825-RA	Homologous recombination (ko03440);; Fanconi anemia pathway (ko03460)	[L]	Replication, recombination and repair	DEAD/DEAH box helicase;; RQC domain;; Helicase conserved C-terminal domain;; HRDC domain	Bloom syndrome protein homolog GN=Blm OS=Drosophila melanogaster (Fruit fly) PE=1 SV=1	L	Replication, recombination and repair	PREDICTED: Bloom syndrome protein homolog [Bactrocera dorsalis]
LOC105232197	580	886	1157	1789	2535	3214	10.748	18.9467	21.5043	43.1222	56.0251	60.0115	6.30913e-06	1.35205	up	--	--	Molecular Function: serine-type endopeptidase activity (GO:0004252);; Biological Process: proteolysis (GO:0006508);;	--	--	[E]	Amino acid transport and metabolism	Trypsin	Collagenase (Precursor) OS=Hypoderma lineatum (Early cattle grub) PE=1 SV=3	E	Amino acid transport and metabolism	PREDICTED: brachyurin [Bactrocera dorsalis]
LOC105225811	664	560	411	1392	2141	976	8.23375	8.01327	5.10093	22.4358	31.65	12.1862	0.00165107	1.27193	up	--	--	Molecular Function: cysteine-type endopeptidase activity (GO:0004197);; Cellular Component: cytoplasm (GO:0005737);; Biological Process: proteolysis (GO:0006508);; Biological Process: apoptotic process (GO:0006915);; Biological Process: larval midgut histolysis (GO:0035069);;	--	--	[D]	Cell cycle control, cell division, chromosome partitioning	Caspase domain	Caspase-1 subunit p12 (Precursor) OS=Spodoptera frugiperda (Fall armyworm) PE=1 SV=1	D	Cell cycle control, cell division, chromosome partitioning	PREDICTED: caspase-3-like [Bactrocera dorsalis]
LOC105225809	611	583	397	2626	2611	2106	8.35747	9.1966	5.43126	46.72	42.5943	29.0264	2.41731e-12	2.0242	up	--	--	Molecular Function: cysteine-type endopeptidase activity (GO:0004197);; Cellular Component: cytoplasm (GO:0005737);; Biological Process: apoptotic process (GO:0006915);; Biological Process: larval midgut histolysis (GO:0035069);;	--	--	[D]	Cell cycle control, cell division, chromosome partitioning	Caspase domain	Caspase-1 subunit p12 (Precursor) OS=Spodoptera frugiperda (Fall armyworm) PE=1 SV=1	D	Cell cycle control, cell division, chromosome partitioning	PREDICTED: caspase-3-like isoform X1 [Bactrocera dorsalis]
LOC105232836	103	69	103	267	254	406	1.89459	1.44996	1.90342	6.39861	5.57999	7.53929	8.09023e-09	1.59516	up	[O]	Posttranslational modification, protein turnover, chaperones	Molecular Function: cysteine-type endopeptidase activity (GO:0004197);; Biological Process: proteolysis (GO:0006508);;	K01365|1.9806e-142|mde:101898853|K01365 cathepsin L [EC:3.4.22.15] | (RefSeq) cathepsin L1	Lysosome (ko04142);; Phagosome (ko04145)	[O]	Posttranslational modification, protein turnover, chaperones	Papain family cysteine protease	Cathepsin L light chain (Precursor) GN=Cp1 OS=Drosophila melanogaster (Fruit fly) PE=2 SV=2	O	Posttranslational modification, protein turnover, chaperones	PREDICTED: cathepsin L1 [Bactrocera dorsalis]
LOC105231775	819	1795	432	3494	13717	16886	39.0777	98.7211	20.614	216.475	779.554	810.619	0.000367099	2.15819	up	--	--	Cellular Component: extracellular region (GO:0005576);; Biological Process: defense response to bacterium (GO:0042742);; Biological Process: innate immune response (GO:0045087);;	K20696|1.86228e-16|dan:Dana_GF18829|K20696 cecropin | (RefSeq) GF18829 gene product from transcript GF18829-RA	--	--	--	Cecropin family	Cecropin-1 (Precursor) GN=CEC1 OS=Ceratitis capitata (Mediterranean fruit fly) PE=3 SV=1	--	--	PREDICTED: cecropin-1-like [Bactrocera dorsalis]
LOC105231780	399	989	215	5034	8310	6718	17.8236	50.9707	9.5986	292.315	442.53	302.201	2.08604e-09	2.84292	up	--	--	Cellular Component: extracellular region (GO:0005576);; Biological Process: defense response to bacterium (GO:0042742);; Biological Process: innate immune response (GO:0045087);;	K20696|2.11537e-16|mde:101889632|K20696 cecropin | (RefSeq) sarcotoxin-1B	--	--	--	Cecropin family	Cecropin-1 (Precursor) GN=CEC1 OS=Ceratitis capitata (Mediterranean fruit fly) PE=3 SV=1	--	--	PREDICTED: cecropin-1-like [Bactrocera dorsalis]
LOC105231777	3121	4862	356	15899	46180	53602	183.17	329.005	20.9017	1211.88	3228.33	3165.34	0.00497671	1.8564	up	--	--	Cellular Component: extracellular region (GO:0005576);; Biological Process: defense response to bacterium (GO:0042742);; Biological Process: innate immune response (GO:0045087);;	K20696|1.62838e-17|mde:101889632|K20696 cecropin | (RefSeq) sarcotoxin-1B	--	--	--	Cecropin family	Cecropin-1 (Precursor) GN=CEC1 OS=Ceratitis capitata (Mediterranean fruit fly) PE=3 SV=1	R	General function prediction only	PREDICTED: cecropin-1-like [Bactrocera dorsalis]
LOC105231778	2705	9269	3632	15179	55842	37746	132.143	531.416	179.219	954.68	3269.81	1891.18	0.00531246	1.74818	up	--	--	Cellular Component: extracellular region (GO:0005576);; Biological Process: defense response to bacterium (GO:0042742);; Biological Process: innate immune response (GO:0045087);;	K20696|2.23475e-17|mde:101889632|K20696 cecropin | (RefSeq) sarcotoxin-1B	--	--	--	Cecropin family	Cecropin-1 (Precursor) GN=CEC1 OS=Ceratitis capitata (Mediterranean fruit fly) PE=3 SV=1	--	--	PREDICTED: cecropin-1-like isoform X2 [Bactrocera dorsalis]
LOC105233914	162	295	403	2283	1650	5573	1.49041	3.12145	3.71121	27.2761	18.0814	51.5953	1.93627e-11	2.85121	up	--	--	--	--	--	--	--	--	--	S	Function unknown	PREDICTED: cell wall protein IFF6 [Bactrocera dorsalis]
LOC105233149	19035	25517	14216	25481	51226	86913	222.796	344.363	166.611	387.308	714.108	1023.47	0.00389266	1.18657	up	[G]	Carbohydrate transport and metabolism	Molecular Function: chitinase activity (GO:0004568);; Cellular Component: extracellular space (GO:0005615);; Biological Process: carbohydrate metabolic process (GO:0005975);; Biological Process: cuticle chitin catabolic process (GO:0006036);; Biological Process: imaginal disc development (GO:0007444);; Molecular Function: chitin binding (GO:0008061);; Molecular Function: imaginal disc growth fact…	--	--	[G]	Carbohydrate transport and metabolism	Glycosyl hydrolases family 18	Chitinase-like protein Idgf4 (Precursor) GN=Idgf4 OS=Glossina morsitans morsitans (Savannah tsetse fly) PE=2 SV=1	G	Carbohydrate transport and metabolism	PREDICTED: chitinase-like protein Idgf4 [Bactrocera dorsalis]
LOC105231856	392	140	204	554	977	791	7.52717	3.10014	3.92524	13.8189	22.3629	15.2855	0.000726633	1.41693	up	[O]	Posttranslational modification, protein turnover, chaperones	Molecular Function: serine-type endopeptidase activity (GO:0004252);; Biological Process: proteolysis (GO:0006508);;	--	--	[E]	Amino acid transport and metabolism	Trypsin	Chymotrypsin-2 (Precursor) GN=CHYM2 OS=Anopheles gambiae (African malaria mosquito) PE=2 SV=3	O	Posttranslational modification, protein turnover, chaperones	PREDICTED: chymotrypsin-2 [Bactrocera dorsalis]
LOC105229434	3426	3058	2753	5174	7371	7738	14.6717	15.6704	11.6059	32.9975	39.9968	36.2042	3.03913e-09	1.03642	up	--	--	Molecular Function: enhancer sequence-specific DNA binding (GO:0001158);; Molecular Function: transcription factor activity, sequence-specific DNA binding (GO:0003700);; Cellular Component: nucleus (GO:0005634);; Biological Process: salivary gland morphogenesis (GO:0007435);; Biological Process: dorsal/ventral pattern formation (GO:0009953);; Biological Process: chitin-based larval cuticle patter…	--	--	[K]	Transcription	bZIP transcription factor;; Basic region leucine zipper;; bZIP Maf transcription factor	Cyclic AMP response element-binding protein A GN=CrebA OS=Drosophila melanogaster (Fruit fly) PE=1 SV=2	K	Transcription	PREDICTED: cyclic AMP response element-binding protein A isoform X1 [Bactrocera dorsalis]
LOC105223729	2026	2386	1653	6157	5773	4558	20.8005	28.2445	16.9897	82.0861	70.5851	47.0752	9.31318e-06	1.3131	up	[E]	Amino acid transport and metabolism	Biological Process: mitotic spindle elongation (GO:0000022);; Biological Process: negative regulation of transcription from RNA polymerase II promoter (GO:0000122);; Cellular Component: nuclear chromosome (GO:0000228);; Biological Process: mRNA splicing, via spliceosome (GO:0000398);; Biological Process: establishment of imaginal disc-derived wing hair orientation (GO:0001737);; Molecular Functio…	--	--	[E]	Amino acid transport and metabolism	Pyridoxal-dependent decarboxylase conserved domain;; Beta-eliminating lyase;; Aminotransferase class-V	Glutamate decarboxylase GN=Gad1 OS=Drosophila melanogaster (Fruit fly) PE=2 SV=2	E	Amino acid transport and metabolism	PREDICTED: cysteine sulfinic acid decarboxylase [Bactrocera dorsalis]
LOC105228198	158	82	60	14653	5365	4703	2.4224	1.44926	0.918294	293.504	98.5511	72.9811	6.66233e-13	4.01664	up	[Q]	Secondary metabolites biosynthesis, transport and catabolism	Molecular Function: monooxygenase activity (GO:0004497);; Molecular Function: iron ion binding (GO:0005506);; Molecular Function: electron carrier activity (GO:0009055);; Molecular Function: oxidoreductase activity, acting on paired donors, with incorporation or reduction of molecular oxygen (GO:0016705);; Molecular Function: heme binding (GO:0020037);; Biological Process: oxidation-reduction pro…	K14999|3.02231e-179|dan:Dana_GF12636|K14999 cytochrome P450 family 6 [EC:1.14.-.-] | (RefSeq) GF12636 gene product from transcript GF12636-RA	--	[Q]	Secondary metabolites biosynthesis, transport and catabolism	Cytochrome P450	Cytochrome P450 6a9 GN=Cyp6a9 OS=Drosophila melanogaster (Fruit fly) PE=2 SV=3	Q	Secondary metabolites biosynthesis, transport and catabolism	PREDICTED: cytochrome P450 6a9-like, partial [Bactrocera dorsalis]
LOC105231993	1625	1821	1508	6722	7538	6368	5.45324	7.04496	5.06722	29.2965	30.1277	21.4998	7.45581e-21	1.93877	up	--	--	Molecular Function: transmembrane signaling receptor activity (GO:0004888);; Molecular Function: protein binding (GO:0005515);; Biological Process: signal transduction (GO:0007165);; Biological Process: open tracheal system development (GO:0007424);; Biological Process: anatomical structure morphogenesis (GO:0009653);; Biological Process: cell differentiation (GO:0030154);; Cellular Component: pl…	K19599|0|mde:101895582|K19599 cytokine receptor domeless | (RefSeq) cytokine receptor	--	--	--	Fibronectin type III domain	Cytokine receptor (Precursor) GN=dome OS=Drosophila melanogaster (Fruit fly) PE=1 SV=1	R	General function prediction only	PREDICTED: cytokine receptor [Bactrocera dorsalis]
LOC105229771	2026	1991	2256	4681	7765	5462	7.37751	8.36338	8.23732	22.1717	33.71	20.0366	5.14103e-10	1.40608	up	--	--	Molecular Function: transmembrane signaling receptor activity (GO:0004888);; Molecular Function: protein binding (GO:0005515);; Biological Process: signal transduction (GO:0007165);; Biological Process: open tracheal system development (GO:0007424);; Biological Process: anatomical structure morphogenesis (GO:0009653);; Biological Process: cell differentiation (GO:0030154);; Cellular Component: pl…	K19599|0|mde:101895756|K19599 cytokine receptor domeless | (RefSeq) cytokine receptor-like	--	--	--	Fibronectin type III domain	Cytokine receptor (Precursor) GN=dome OS=Drosophila melanogaster (Fruit fly) PE=1 SV=1	R	General function prediction only	PREDICTED: cytokine receptor-like isoform X1 [Bactrocera dorsalis]
LOC105233545	116	57	60	995	1892	1024	1.01452	0.576666	0.526622	11.3742	19.8439	9.07263	9.11325e-21	3.54405	up	--	--	Molecular Function: transcription factor activity, sequence-specific DNA binding (GO:0003700);; Cellular Component: nucleus (GO:0005634);; Biological Process: regulation of transcription, DNA-templated (GO:0006355);; Biological Process: defense response to bacterium (GO:0042742);; Molecular Function: sequence-specific DNA binding (GO:0043565);; Biological Process: dendrite morphogenesis (GO:00488…	K09443|3.22566e-139|dvi:Dvir_GJ19705|K09443 ETS-type family, other | (RefSeq) GJ19705 gene product from transcript GJ19705-RA	--	[K]	Transcription	Ets-domain;; Sterile alpha motif (SAM)/Pointed domain	DNA-binding protein D-ETS-6 GN=Ets21C OS=Drosophila melanogaster (Fruit fly) PE=2 SV=2	K	Transcription	PREDICTED: DNA-binding protein D-ETS-6-like [Bactrocera dorsalis]
LOC105225270	538	427	360	918	1085	963	3.79879	3.4746	2.5447	8.41083	9.11896	6.83981	3.22298e-05	1.06028	up	--	--	Molecular Function: transcriptional activator activity, RNA polymerase II core promoter proximal region sequence-specific binding (GO:0001077);; Cellular Component: nucleus (GO:0005634);; Biological Process: autophagy (GO:0006914);; Biological Process: salivary gland cell autophagic cell death (GO:0035071);; Biological Process: regulation of development, heterochronic (GO:0040034);; Molecular Fun…	K09428|1.84476e-86|mde:101894345|K09428 E74-like factor 1/2/4 | (RefSeq) ecdysone-induced protein 74EF isoform B	Apoptosis - fly (ko04214)	[K]	Transcription	Ets-domain	Ecdysone-induced protein 74EF isoform B GN=Eip74EF OS=Drosophila melanogaster (Fruit fly) PE=2 SV=2	K	Transcription	PREDICTED: ecdysone-induced protein 74EF [Bactrocera dorsalis]
LOC105231108	160	110	183	288	561	523	1.70753	1.35183	1.96415	4.00281	7.16085	5.64229	9.73677e-06	1.42448	up	--	--	Biological Process: very long-chain fatty acid metabolic process (GO:0000038);; Biological Process: fatty acid biosynthetic process (GO:0006633);; Cellular Component: integral component of membrane (GO:0016021);;	--	--	[I]	Lipid transport and metabolism	GNS1/SUR4 family	Elongation of very long chain fatty acids protein AAEL008004 GN=AAEL008004 OS=Aedes aegypti (Yellowfever mosquito) PE=2 SV=2	I	Lipid transport and metabolism	PREDICTED: elongation of very long chain fatty acids protein AAEL008004 [Bactrocera dorsalis]
LOC105233875	53	57	48	103	111	414	1.16894	1.45357	1.06968	2.96103	2.93348	9.2888	0.00989714	1.43255	up	--	--	Molecular Function: structural constituent of chitin-based cuticle (GO:0005214);;	--	--	--	--	Insect cuticle protein	Endocuticle structural glycoprotein SgAbd-2 OS=Schistocerca gregaria (Desert locust) PE=1 SV=1	S	Function unknown	PREDICTED: endocuticle structural glycoprotein SgAbd-2 [Bactrocera dorsalis]
LOC105232286	60	57	35	112	172	208	1.69787	1.86378	0.990728	4.13645	5.84547	5.95528	0.000567872	1.41446	up	--	--	Biological Process: mesoderm development (GO:0007498);;	--	--	[T]	Signal transduction mechanisms	--	--	T	Signal transduction mechanisms	PREDICTED: epidermal growth factor-like protein 6 [Bactrocera dorsalis]
LOC105229288	2922	3400	3918	11370	20664	13622	49.602	66.5442	66.6068	250.673	417.841	232.675	9.2248e-15	1.99614	up	--	--	Biological Process: regulation of cell growth (GO:0001558);; Biological Process: triglyceride metabolic process (GO:0006641);; Biological Process: response to oxidative stress (GO:0006979);; Molecular Function: eukaryotic initiation factor 4E binding (GO:0008190);; Biological Process: determination of adult lifespan (GO:0008340);; Biological Process: antibacterial humoral response (GO:0019731);; …	K18644|3.4835e-66|dmo:Dmoj_GI14996|K18644 eukaryotic translation initiation factor 4E binding protein 2 | (RefSeq) GI14996 gene product from transcript GI14996-RA	RNA transport (ko03013);; Longevity regulating pathway - multiple species (ko04213)	--	--	Eukaryotic translation initiation factor 4E binding protein (EIF4EBP)	Eukaryotic translation initiation factor 4E-1A-binding protein homolog GN=febA OS=Dictyostelium discoideum (Slime mold) PE=3 SV=1	J	Translation, ribosomal structure and biogenesis	PREDICTED: eukaryotic translation initiation factor 4E-binding protein 3 [Bactrocera dorsalis]
LOC105227308	2156	1911	2228	3803	5030	5367	17.756	18.7212	17.9168	41.4516	49.4494	43.9684	6.73253e-26	1.09931	up	--	--	Molecular Function: protein binding (GO:0005515);; Biological Process: protein ubiquitination involved in ubiquitin-dependent protein catabolic process (GO:0042787);;	K10263|0|dse:Dsec_GM17963|K10263 F-box and WD-40 domain protein 5 | (RefSeq) GM17963 gene product from transcript GM17963-RA	--	--	--	WD domain, G-beta repeat;; F-box-like	--	R	General function prediction only	PREDICTED: F-box/WD repeat-containing protein 5 isoform X1 [Bactrocera dorsalis]
LOC105230492	968	307	563	5590	2656	8275	23.9359	8.75122	13.9422	179.646	78.2824	206.032	7.75746e-10	2.64372	up	--	--	--	--	--	[R]	General function prediction only	Fibrinogen beta and gamma chains, C-terminal globular domain	Fibrinogen-like protein A (Precursor) OS=Parastichopus parvimensis (Warty sea cucumber) PE=2 SV=1	R	General function prediction only	PREDICTED: ficolin-1-like [Bactrocera dorsalis]
Bactrocera_dorsalis_newGene_44218	19	121	27	566	1230	503	0.68822	5.19747	0.999332	27.5283	54.8535	18.9575	3.27444e-05	2.43866	up	--	--	--	--	--	--	--	--	--	--	--	PREDICTED: ficolin-1-like, partial [Bactrocera dorsalis]
LOC105223096	2582	2043	2563	5387	5758	7082	34.9736	31.8994	34.7556	94.7545	92.8902	96.5019	1.93081e-46	1.27516	up	--	--	--	--	--	--	--	--	--	S	Function unknown	PREDICTED: flocculation protein FLO11 [Bactrocera dorsalis]
LOC105227294	8853	13802	12263	27202	27592	37964	168.563	303.006	233.81	672.62	625.721	727.27	4.09767e-08	1.27607	up	--	--	Molecular Function: odorant binding (GO:0005549);; Cellular Component: extracellular region (GO:0005576);; Biological Process: sensory perception of chemical stimulus (GO:0007606);;	--	--	--	--	PBP/GOBP family	General odorant-binding protein 99a (Precursor) GN=Obp99a OS=Drosophila melanogaster (Fruit fly) PE=1 SV=2	R	General function prediction only	PREDICTED: general odorant-binding protein 99a [Bactrocera cucurbitae]
LOC105225812	2853	2041	2079	6922	5128	5772	66.0102	54.4352	48.1576	207.982	141.287	134.34	5.40938e-07	1.26176	up	[O]	Posttranslational modification, protein turnover, chaperones	Molecular Function: glutathione transferase activity (GO:0004364);; Molecular Function: DDT-dehydrochlorinase activity (GO:0018833);;	K00799|5.32122e-114|dmo:Dmoj_GI22354|K00799 glutathione S-transferase [EC:2.5.1.18] | (RefSeq) GI22354 gene product from transcript GI22354-RA	Glutathione metabolism (ko00480);; Metabolism of xenobiotics by cytochrome P450 (ko00980);; Drug metabolism - cytochrome P450 (ko00982)	[O]	Posttranslational modification, protein turnover, chaperones	Glutathione S-transferase, N-terminal domain;; Glutathione S-transferase, N-terminal domain;; Glutathione S-transferase, C-terminal domain;; Glutathione S-transferase, C-terminal domain;; Glutathione S-transferase, N-terminal domain	Glutathione S-transferase 1-1 GN=GST1 OS=Lucilia cuprina (Green bottle fly) PE=1 SV=2	O	Posttranslational modification, protein turnover, chaperones	PREDICTED: glutathione S-transferase 1-1-like [Bactrocera dorsalis]
LOC105224780	404	511	690	1307	1100	1720	3.03677	4.47151	5.27583	12.9185	9.97411	13.1459	3.98249e-06	1.23559	up	[C]	Energy production and conversion	Molecular Function: glycerol kinase activity (GO:0004370);; Biological Process: carbohydrate metabolic process (GO:0005975);; Biological Process: sensory perception of smell (GO:0007608);; Biological Process: phosphorylation (GO:0016310);; Biological Process: glycerol-3-phosphate biosynthetic process (GO:0046167);; Biological Process: behavioral response to ethanol (GO:0048149);;	K00864|0|mde:101896152|K00864 glycerol kinase [EC:2.7.1.30] | (RefSeq) glycerol kinase	Glycerolipid metabolism (ko00561)	[G]	Carbohydrate transport and metabolism	FGGY family of carbohydrate kinases, N-terminal domain;; FGGY family of carbohydrate kinases, C-terminal domain	Probable glycerol kinase GN=R11F4.1 OS=Caenorhabditis elegans PE=3 SV=1	G	Carbohydrate transport and metabolism	PREDICTED: glycerol kinase-like [Bactrocera dorsalis]
LOC105223787	9664	6138	5605	14611	26226	18168	46.7409	33.3987	27.4172	93.4936	153.003	90.7018	1.69647e-05	1.31652	up	[C]	Energy production and conversion	Cellular Component: extracellular space (GO:0005615);; Molecular Function: phosphoric diester hydrolase activity (GO:0008081);; Molecular Function: myosin binding (GO:0017022);; Molecular Function: carbohydrate binding (GO:0030246);; Biological Process: multicellular organism reproduction (GO:0032504);; Biological Process: primary metabolic process (GO:0044238);; Biological Process: single-organi…	--	--	[R]	General function prediction only	Glycerophosphoryl diester phosphodiesterase family;; Starch binding domain	Putative glycerophosphocholine phosphodiesterase GPCPD1 homolog T05H10.7 GN=T05H10.7 OS=Caenorhabditis elegans PE=3 SV=1	C	Energy production and conversion	PREDICTED: glycerophosphocholine phosphodiesterase GPCPD1 isoform X4 [Bactrocera dorsalis]
LOC105227222	622	1002	701	1406	2896	3875	26.9972	50.1632	30.4566	79.2764	149.817	169.35	3.11097e-05	1.5287	up	--	--	--	--	--	--	--	--	--	--	--	PREDICTED: glycine-rich cell wall structural protein 2-like [Bactrocera dorsalis]
LOC105233809	204	431	118	658	796	682	5.7783	14.0863	3.34911	24.232	26.8785	19.4486	0.0313713	1.14901	up	--	--	--	--	--	--	--	--	--	--	--	PREDICTED: glycine-rich RNA-binding protein 2-like [Bactrocera dorsalis]
LOC105232518	927	877	729	1509	2399	1645	5.26361	5.73998	4.14318	11.1249	16.2286	9.39665	0.000327842	1.01824	up	--	--	Molecular Function: transmembrane signaling receptor activity (GO:0004888);; Biological Process: G-protein coupled receptor signaling pathway (GO:0007186);; Cellular Component: membrane (GO:0016020);;	--	--	[T]	Signal transduction mechanisms	7 transmembrane receptor (Secretin family);; Latrophilin/CL-1-like GPS domain	Latrophilin-like protein LAT-2 {ECO:0000312|EMBL:CCD61661.1, ECO:0000312|WormBase:B0286.2b} (Precursor) OS=Caenorhabditis elegans PE=2 SV=1	T	Signal transduction mechanisms	PREDICTED: G-protein coupled receptor 126 [Bactrocera dorsalis]
LOC105224858	289	253	282	906	895	829	3.75691	3.79054	3.67402	15.3052	13.8674	10.8517	7.99752e-15	1.5833	up	--	--	--	--	--	--	--	Methuselah N-terminus;; 7 transmembrane receptor (Secretin family)	G-protein coupled receptor Mth2 (Precursor) GN=mth2 OS=Drosophila yakuba (Fruit fly) PE=3 SV=1	T	Signal transduction mechanisms	PREDICTED: G-protein coupled receptor Mth2-like [Bactrocera dorsalis]
LOC105233659	985	1283	761	5467	8230	5890	5.99018	8.99782	4.63403	43.2113	59.6575	36.0688	1.84224e-16	2.44214	up	--	--	Cellular Component: nucleus (GO:0005634);; Biological Process: JNK cascade (GO:0007254);; Biological Process: regulation of oviposition (GO:0046662);; Biological Process: regulation of cell cycle (GO:0051726);;	K04402|2.92846e-80|mde:101897064|K04402 growth arrest and DNA-damage-inducible protein | (RefSeq) growth arrest and DNA damage-inducible protein GADD45 alpha	FoxO signaling pathway (ko04068)	--	--	Ribosomal protein L7Ae/L30e/S12e/Gadd45 family	--	D	Cell cycle control, cell division, chromosome partitioning	PREDICTED: growth arrest and DNA damage-inducible protein GADD45 alpha [Bactrocera dorsalis]
LOC105228657	2191	2375	2115	4801	6406	6628	14.0561	17.7293	13.6881	39.9205	49.4217	42.9711	5.16785e-17	1.31782	up	[H]	Coenzyme transport and metabolism	Molecular Function: GTP cyclohydrolase I activity (GO:0003934);; Molecular Function: neuropeptide hormone activity (GO:0005184);; Cellular Component: cytoplasm (GO:0005737);; Biological Process: pteridine biosynthetic process (GO:0006728);; Biological Process: tetrahydrobiopterin biosynthetic process (GO:0006729);; Biological Process: G-protein coupled receptor signaling pathway (GO:0007186);; Bi…	K01495|6.54195e-171|mde:101892510|K01495 GTP cyclohydrolase I [EC:3.5.4.16] | (RefSeq) GTP cyclohydrolase 1	Folate biosynthesis (ko00790)	[H]	Coenzyme transport and metabolism	GTP cyclohydrolase I	GTP cyclohydrolase 1 GN=Pu OS=Drosophila melanogaster (Fruit fly) PE=2 SV=3	H	Coenzyme transport and metabolism	PREDICTED: GTP cyclohydrolase 1 isoform X1 [Bactrocera dorsalis]
LOC105231168	2954	2967	3513	13223	5632	4736	26.0339	30.1094	30.8525	154.525	60.0083	42.2191	0.0128677	1.15705	up	[R]	General function prediction only	Molecular Function: GTPase activity (GO:0003924);; Molecular Function: GTP binding (GO:0005525);; Biological Process: obsolete GTP catabolic process (GO:0006184);;	--	--	[R]	General function prediction only	Elongation factor Tu GTP binding domain;; Elongation factor Tu C-terminal domain;; Elongation factor Tu domain 2	GTP-binding protein AGP-1 GN=AGP-1 OS=Ascaris suum (Pig roundworm) PE=2 SV=1	J	Translation, ribosomal structure and biogenesis	PREDICTED: GTP-binding protein 1 [Bactrocera dorsalis]
LOC105222466	167	206	287	921	682	626	3.75214	5.34434	6.46258	26.942	18.2893	14.1753	5.57261e-06	1.58719	up	--	--	Biological Process: response to stress (GO:0006950);;	--	--	[O]	Posttranslational modification, protein turnover, chaperones	Hsp20/alpha crystallin family	Heat shock protein 23 GN=Hsp23 OS=Drosophila melanogaster (Fruit fly) PE=2 SV=2	O	Posttranslational modification, protein turnover, chaperones	PREDICTED: heat shock protein 23-like [Bactrocera dorsalis]
LOC105222464	362	168	225	2229	1572	2087	9.05881	4.84793	5.63438	72.4422	46.833	52.5504	5.23394e-18	2.70741	up	--	--	--	--	--	[O]	Posttranslational modification, protein turnover, chaperones	Hsp20/alpha crystallin family	Heat shock protein 23 GN=Hsp23 OS=Drosophila melanogaster (Fruit fly) PE=2 SV=2	O	Posttranslational modification, protein turnover, chaperones	PREDICTED: heat shock protein 23-like [Bactrocera dorsalis]
LOC105234032	1445	851	1222	2395	2764	4620	38.3783	26.0502	32.5017	82.6154	87.4309	123.458	1.31834e-07	1.33407	up	--	--	Molecular Function: serine-type endopeptidase inhibitor activity (GO:0004867);;	--	--	[O]	Posttranslational modification, protein turnover, chaperones	Kunitz/Bovine pancreatic trypsin inhibitor domain	Kunitz-type protease inhibitor kalicludine-3 OS=Anemonia sulcata (Mediterranean snakelocks sea anemone) PE=1 SV=1	O	Posttranslational modification, protein turnover, chaperones	PREDICTED: huwentoxin HW11c39-like [Bactrocera dorsalis]
LOC109579525	687	409	69	4305	3346	5965	51.5175	35.35	5.1134	419.779	299.216	450.553	0.000737993	2.10859	up	--	--	--	--	--	--	--	Trypsin Inhibitor like cysteine rich domain	IMPI alpha (Precursor) GN=IMPI OS=Galleria mellonella (Greater wax moth) PE=1 SV=2	S	Function unknown	PREDICTED: inducible metalloproteinase inhibitor protein [Bactrocera cucurbitae]
LOC105223389	751	431	519	2544	879	1957	6.19525	4.09043	4.28094	27.2449	8.63081	16.238	0.00118155	1.42402	up	--	--	Molecular Function: calmodulin binding (GO:0005516);; Biological Process: response to oxidative stress (GO:0006979);; Molecular Function: inositol-1,4,5-trisphosphate 3-kinase activity (GO:0008440);;	K00911|9.56288e-168|dse:Dsec_GM17705|K00911 1D-myo-inositol-triphosphate 3-kinase [EC:2.7.1.127] | (RefSeq) GM17705 gene product from transcript GM17705-RA	Inositol phosphate metabolism (ko00562);; Phosphatidylinositol signaling system (ko04070)	[I]	Lipid transport and metabolism	Inositol polyphosphate kinase	--	I	Lipid transport and metabolism	PREDICTED: inositol-trisphosphate 3-kinase A [Bactrocera dorsalis]
LOC105230971	4193	4554	4565	10913	16043	10485	6.75786	8.41989	7.36486	22.7422	30.5756	17.0467	9.73197e-09	1.38379	up	[RTKL]	General function prediction only;; Signal transduction mechanisms;; Transcription;; Replication, recombination and repair	Molecular Function: nucleotide binding (GO:0000166);; Molecular Function: insulin-activated receptor activity (GO:0005009);; Molecular Function: protein binding (GO:0005515);; Cellular Component: insulin receptor complex (GO:0005899);; Cellular Component: cell-cell junction (GO:0005911);; Biological Process: cellular response to DNA damage stimulus (GO:0006974);; Biological Process: response to o…	K05087|0|mde:101894251|K05087 insulin-like growth factor 1 receptor [EC:2.7.10.1] | (RefSeq) insulin-like receptor	FoxO signaling pathway (ko04068);; Endocytosis (ko04144);; mTOR signaling pathway (ko04150);; Longevity regulating pathway - multiple species (ko04213)	[T]	Signal transduction mechanisms	Protein tyrosine kinase;; Receptor L domain;; Protein kinase domain;; Furin-like cysteine rich region;; Fibronectin type III domain	Insulin-like receptor subunit beta 2 (Precursor) GN=InR OS=Drosophila melanogaster (Fruit fly) PE=1 SV=3	T	Signal transduction mechanisms	PREDICTED: insulin-like receptor [Bactrocera dorsalis]
LOC105221941	516	707	335	2606	1765	2235	3.68798	5.8207	2.39378	24.1878	15.0293	16.0714	9.87286e-07	1.81408	up	--	--	--	--	--	[W]	Extracellular structures	Integrin alpha;; FG-GAP repeat;; Repeat domain in Vibrio, Colwellia, Bradyrhizobium and Shewanella	Integrin alpha-PS3 light chain (Precursor) GN=scb OS=Drosophila melanogaster (Fruit fly) PE=1 SV=2	W	Extracellular structures	PREDICTED: integrin alpha-PS3-like [Bactrocera dorsalis]
LOC105223098	2910	3755	1756	46071	54492	32423	34.2945	51.0323	20.7212	705.255	765.033	384.516	2.37661e-23	3.52222	up	--	--	--	--	--	--	--	--	--	R	General function prediction only	PREDICTED: integumentary mucin A.1 [Bactrocera dorsalis]
LOC105224961	58	113	88	979	597	442	0.795397	1.79656	1.20612	17.5588	9.81766	6.14018	4.5889e-08	2.45977	up	--	--	--	K10442|2.6424e-56|tca:661961|K10442 kelch-like protein 1/4/5 | (RefSeq) kelch-like protein 5	--	[TR]	Signal transduction mechanisms;; General function prediction only	Kelch motif;; Kelch motif;; Galactose oxidase, central domain;; Kelch motif;; BTB And C-terminal Kelch;; Galactose oxidase, central domain;; Kelch motif	Kelch-like protein diablo {ECO:0000250|UniProtKB:Q9VUU5} OS=Drosophila virilis (Fruit fly) PE=3 SV=1	T	Signal transduction mechanisms	PREDICTED: kelch-like protein 18 [Bactrocera dorsalis]
LOC105225819	60	20	34	89	122	92	1.06394	0.404673	0.597922	2.04992	2.57308	1.6437	0.035539	1.12913	up	--	--	--	K10442|1.19472e-26|dre:560697|K10442 kelch-like protein 1/4/5 | (RefSeq) klhl5; kelch-like family member 5	--	[R]	General function prediction only	Kelch motif;; Kelch motif;; Galactose oxidase, central domain;; Kelch motif;; Kelch motif;; Galactose oxidase, central domain	Kelch-like protein diablo {ECO:0000250|UniProtKB:Q9VUU5} OS=Drosophila simulans (Fruit fly) PE=3 SV=1	T	Signal transduction mechanisms	PREDICTED: kelch-like protein 5 [Bactrocera dorsalis]
LOC105232147	252	316	339	694	1949	1420	4.03089	5.83626	5.44302	14.4475	37.2406	22.9144	3.10238e-07	1.87427	up	--	--	--	K10442|1.12772e-20|dgr:Dgri_GH23596|K10442 kelch-like protein 1/4/5 | (RefSeq) GH23596 gene product from transcript GH23596-RA	--	[TR]	Signal transduction mechanisms;; General function prediction only	Kelch motif;; Kelch motif;; Galactose oxidase, central domain;; Kelch motif;; Galactose oxidase, central domain	Kelch-like protein diablo {ECO:0000250|UniProtKB:Q9VUU5} OS=Drosophila persimilis (Fruit fly) PE=3 SV=1	T	Signal transduction mechanisms	PREDICTED: kelch-like protein diablo [Bactrocera dorsalis]
LOC105224553	61	51	75	591	1119	307	1.30771	1.26381	1.60614	16.5695	28.787	6.65504	2.60497e-09	2.78573	up	--	--	Molecular Function: serine-type endopeptidase inhibitor activity (GO:0004867);;	--	--	[R]	General function prediction only	Kunitz/Bovine pancreatic trypsin inhibitor domain	Boophilin-H2 (Precursor) GN=H2 OS=Rhipicephalus microplus (Cattle tick) PE=1 SV=1	O	Posttranslational modification, protein turnover, chaperones	PREDICTED: kunitz-type serine protease inhibitor 4 [Bactrocera dorsalis]
LOC105226382	3687	3535	3078	6544	8288	7303	14.1715	15.7016	11.6806	32.1241	37.5616	27.8648	3.33687e-08	1.01886	up	--	--	Biological Process: pathogenesis (GO:0009405);; Cellular Component: membrane (GO:0016020);; Molecular Function: metal ion binding (GO:0046872);;	--	--	[R]	General function prediction only	FYVE zinc finger	Lateral signaling target protein 2 homolog GN=GJ23073 OS=Drosophila virilis (Fruit fly) PE=3 SV=1	R	General function prediction only	PREDICTED: lateral signaling target protein 2 homolog isoform X1 [Bactrocera dorsalis]
LOC105230225	128	142	188	436	512	249	0.936374	1.19801	1.37339	4.14257	4.45914	1.82874	0.00518251	1.2068	up	--	--	Molecular Function: serine-type endopeptidase activity (GO:0004252);; Biological Process: proteolysis (GO:0006508);;	--	--	[E]	Amino acid transport and metabolism	Trypsin;; Domain of unknown function (DUF1986)	Lectizyme (Precursor) GN=Gpl OS=Glossina austeni (Savannah tsetse fly) PE=2 SV=1	E	Amino acid transport and metabolism	PREDICTED: lectizyme [Bactrocera dorsalis]
LOC105226952	827	893	1187	4456	8175	6212	9.00037	11.6049	13.2047	58.1535	97.22	62.6363	5.83684e-25	2.51631	up	[S]	Function unknown	Biological Process: muscle system process (GO:0003012);;	--	--	[R]	General function prediction only	Leucine rich repeat;; Leucine Rich repeats (2 copies);; Leucine Rich Repeat;; Leucine rich repeat	Leucine-rich repeat protein soc-2 GN=soc-2 OS=Caenorhabditis elegans PE=1 SV=3	S	Function unknown	PREDICTED: leucine-rich repeat-containing protein 20 [Bactrocera dorsalis]
LOC105230039	601	626	590	1023	3734	2882	6.51305	7.82101	6.40373	14.3979	48.2117	31.4332	1.50377e-05	1.74218	up	--	--	Cellular Component: extracellular space (GO:0005615);; Biological Process: response to wounding (GO:0009611);; Biological Process: negative regulation of melanization defense response (GO:0035009);; Biological Process: negative regulation of proteolysis (GO:0045861);;	--	--	[V]	Defense mechanisms	Serpin (serine protease inhibitor)	Serine protease inhibitor {ECO:0000312|EMBL:AAT35220.1} (Precursor) OS=Cyanea capillata (Lion&apos;s mane jellyfish) PE=1 SV=1	V	Defense mechanisms	PREDICTED: leukocyte elastase inhibitor [Bactrocera dorsalis]
LOC105233829	2380	2601	2096	5993	19244	23989	20.0683	25.2888	17.6987	65.6388	193.323	203.576	6.97867e-10	2.36435	up	--	--	Biological Process: defense response to insect (GO:0002213);; Molecular Function: serine-type endopeptidase inhibitor activity (GO:0004867);; Cellular Component: extracellular region (GO:0005576);; Biological Process: Toll signaling pathway (GO:0008063);; Biological Process: response to wounding (GO:0009611);; Biological Process: dorsal/ventral axis specification (GO:0009950);; Biological Process…	--	--	[V]	Defense mechanisms	Serpin (serine protease inhibitor)	Serine protease inhibitor 3/4 (Precursor; Fragment) OS=Lonomia obliqua (Moth) PE=1 SV=1	V	Defense mechanisms	PREDICTED: leukocyte elastase inhibitor-like [Bactrocera dorsalis]
LOC105233672	2567	2170	1242	6240	7437	6809	97.6515	95.1679	47.3075	308.287	336.954	260.602	2.67809e-07	1.59273	up	--	--	Biological Process: cold acclimation (GO:0009631);;	K19363|6.24671e-13|mde:101900445|K19363 lipopolysaccharide-induced tumor necrosis factor-alpha factor | (RefSeq) lipopolysaccharide-induced tumor necrosis factor-alpha factor homolog	Lysosome (ko04142)	--	--	LITAF-like zinc ribbon domain	--	S	Function unknown	PREDICTED: lipopolysaccharide-induced tumor necrosis factor-alpha factor-like [Bactrocera dorsalis]
LOC105231405	2910	3298	2700	9656	9068	9323	38.1156	49.7898	35.436	164.221	141.428	122.846	4.93431e-15	1.55191	up	[C]	Energy production and conversion	Molecular Function: L-lactate dehydrogenase activity (GO:0004459);; Cellular Component: cytoplasm (GO:0005737);; Biological Process: glycolytic process (GO:0006096);; Biological Process: cellular carbohydrate metabolic process (GO:0044262);; Biological Process: oxidation-reduction process (GO:0055114);;	K00016|0|mde:101899700|K00016 L-lactate dehydrogenase [EC:1.1.1.27] | (RefSeq) L-lactate dehydrogenase	Glycolysis / Gluconeogenesis (ko00010);; Cysteine and methionine metabolism (ko00270);; Pyruvate metabolism (ko00620);; Propanoate metabolism (ko00640)	[C]	Energy production and conversion	lactate/malate dehydrogenase, NAD binding domain;; lactate/malate dehydrogenase, alpha/beta C-terminal domain	L-lactate dehydrogenase GN=ImpL3 OS=Drosophila melanogaster (Fruit fly) PE=2 SV=1	C	Energy production and conversion	PREDICTED: L-lactate dehydrogenase isoform X1 [Bactrocera dorsalis]
LOC105226753	1376	1232	988	2543	2501	2931	7.73028	7.97661	5.55829	18.5517	16.7344	16.5667	2.96676e-07	1.05306	up	[I]	Lipid transport and metabolism	Molecular Function: hydroxymethylglutaryl-CoA reductase (NADPH) activity (GO:0004420);; Cellular Component: endoplasmic reticulum membrane (GO:0005789);; Biological Process: pole cell migration (GO:0007280);; Biological Process: locomotory behavior (GO:0007626);; Biological Process: isoprenoid biosynthetic process (GO:0008299);; Biological Process: gonad development (GO:0008406);; Biological Proc…	K00021|0|mde:101892909|K00021 hydroxymethylglutaryl-CoA reductase (NADPH) [EC:1.1.1.34] | (RefSeq) 3-hydroxy-3-methylglutaryl-coenzyme A reductase	Terpenoid backbone biosynthesis (ko00900)	[I]	Lipid transport and metabolism	Hydroxymethylglutaryl-coenzyme A reductase;; Sterol-sensing domain of SREBP cleavage-activation;; Patched family	3-hydroxy-3-methylglutaryl-coenzyme A reductase GN=Hmgcr OS=Drosophila melanogaster (Fruit fly) PE=2 SV=2	I	Lipid transport and metabolism	PREDICTED: LOW QUALITY PROTEIN: 3-hydroxy-3-methylglutaryl-coenzyme A reductase [Bactrocera dorsalis]
LOC105231772	2708	3396	1866	6429	5957	14128	8.47056	12.2456	5.84435	26.1153	22.1919	44.4619	8.20813e-05	1.4545	up	--	--	Molecular Function: histidine decarboxylase activity (GO:0004398);; Cellular Component: cytoplasm (GO:0005737);; Biological Process: cellular amino acid metabolic process (GO:0006520);; Biological Process: terminal branching, open tracheal system (GO:0007430);; Biological Process: imaginal disc-derived wing morphogenesis (GO:0007476);; Biological Process: RNA interference (GO:0016246);; Molecular…	--	--	[T]	Signal transduction mechanisms	Headcase protein family homologue	Headcase short protein GN=hdc OS=Drosophila melanogaster (Fruit fly) PE=1 SV=2	T	Signal transduction mechanisms	PREDICTED: LOW QUALITY PROTEIN: headcase protein [Bactrocera dorsalis]
LOC105230201	271	272	250	467	803	597	5.42844	6.26521	5.00105	12.1451	19.1636	12.0181	0.000118344	1.10692	up	[Q]	Secondary metabolites biosynthesis, transport and catabolism	Molecular Function: oxidoreductase activity (GO:0016491);; Molecular Function: metal ion binding (GO:0046872);;	K14999|1.68832e-114|dmo:Dmoj_GI20228|K14999 cytochrome P450 family 6 [EC:1.14.-.-] | (RefSeq) GI20228 gene product from transcript GI20228-RA	--	[Q]	Secondary metabolites biosynthesis, transport and catabolism	Cytochrome P450	Cytochrome P450 6a2 GN=Cyp6a2 OS=Drosophila melanogaster (Fruit fly) PE=2 SV=2	Q	Secondary metabolites biosynthesis, transport and catabolism	PREDICTED: LOW QUALITY PROTEIN: probable cytochrome P450 6a21 [Bactrocera cucurbitae]
LOC105227616	96	60	42	210	173	162	0.621751	0.445582	0.273676	1.77297	1.3355	1.05631	0.00947884	1.21993	up	--	--	Biological Process: Bolwig's organ morphogenesis (GO:0001746);; Molecular Function: cysteine-type endopeptidase activity (GO:0004197);; Molecular Function: patched binding (GO:0005113);; Cellular Component: extracellular space (GO:0005615);; Cellular Component: nucleus (GO:0005634);; Cellular Component: endosome (GO:0005768);; Cellular Component: plasma membrane (GO:0005886);; Biological Process:…	K06224|2.50663e-180|dwi:Dwil_GK12833|K06224 hedgehog | (RefSeq) GK12833 gene product from transcript GK12833-RA	Hedgehog signaling pathway - fly (ko04341)	[T]	Signal transduction mechanisms	Hedgehog amino-terminal signalling domain;; Hint module	Protein hedgehog C-product {ECO:0000250|UniProtKB:Q02936} (Precursor) OS=Drosophila willistoni (Fruit fly) PE=3 SV=1	T	Signal transduction mechanisms	PREDICTED: LOW QUALITY PROTEIN: protein hedgehog [Bactrocera dorsalis]
LOC105230338	1003	743	912	2599	3050	2050	8.41161	7.17788	7.66064	28.3078	30.4668	17.2979	2.59255e-08	1.43596	up	[I]	Lipid transport and metabolism	Molecular Function: carboxylic ester hydrolase activity (GO:0004091);; Cellular Component: lipid droplet (GO:0005811);; Biological Process: determination of adult lifespan (GO:0008340);; Biological Process: lipid storage (GO:0019915);; Biological Process: response to organophosphorus (GO:0046683);;	--	--	[R]	General function prediction only	Carboxylesterase family;; alpha/beta hydrolase fold	Esterase B1 (Precursor) GN=B1 OS=Culex pipiens (House mosquito) PE=3 SV=1	R	General function prediction only	PREDICTED: LOW QUALITY PROTEIN: uncharacterized protein LOC105230338 [Bactrocera dorsalis]
LOC105232380	261	105	135	377	595	280	7.13034	3.30561	3.69718	13.3901	19.3764	7.68965	0.0303563	1.0967	up	--	--	--	--	--	--	--	--	--	--	--	PREDICTED: LOW QUALITY PROTEIN: uncharacterized protein LOC105232380 [Bactrocera dorsalis]
LOC105224453	1491	1518	1541	2618	3587	3536	24.4319	28.6775	25.2785	55.706	70.0104	58.3031	1.49436e-12	1.01518	up	--	--	--	K12199|6.87739e-148|der:Dere_GG14577|K12199 vacuolar protein sorting-associated protein VTA1 | (RefSeq) GG14577 gene product from transcript GG14577-RA	Endocytosis (ko04144)	[S]	Function unknown	Vta1 like	Vacuolar protein sorting-associated protein VTA1 homolog GN=vta1 OS=Dictyostelium discoideum (Slime mold) PE=3 SV=1	S	Function unknown	PREDICTED: LOW QUALITY PROTEIN: vacuolar protein sorting-associated protein VTA1 homolog [Bactrocera dorsalis]
LOC105230797	433	328	346	735	1589	600	5.33038	4.64357	4.25984	11.7462	23.296	7.42273	0.00728201	1.1928	up	--	--	Molecular Function: hydrolase activity (GO:0016787);;	K01379|1.24155e-139|mde:101891479|K01379 cathepsin D [EC:3.4.23.5] | (RefSeq) lysosomal aspartic protease-like	Lysosome (ko04142)	[O]	Posttranslational modification, protein turnover, chaperones	Eukaryotic aspartyl protease;; Xylanase inhibitor N-terminal;; Xylanase inhibitor C-terminal	Lysosomal aspartic protease (Precursor) GN=AAEL006169 OS=Aedes aegypti (Yellowfever mosquito) PE=1 SV=2	O	Posttranslational modification, protein turnover, chaperones	PREDICTED: lysosomal aspartic protease-like [Bactrocera dorsalis]
LOC105228050	10054	8050	12484	21600	42019	41559	106.636	98.4419	132.586	297.51	530.803	443.479	7.83969e-12	1.63956	up	[G]	Carbohydrate transport and metabolism	Molecular Function: alpha-1,4-glucosidase activity (GO:0004558);; Biological Process: glucose metabolic process (GO:0006006);;	--	--	[G]	Carbohydrate transport and metabolism	Alpha amylase, catalytic domain	Maltase A1 (Precursor) GN=Mal-A1 OS=Drosophila melanogaster (Fruit fly) PE=2 SV=2	G	Carbohydrate transport and metabolism	PREDICTED: maltase A1-like [Bactrocera dorsalis]
LOC105228046	17869	10009	10955	31259	37069	40311	180.309	116.439	110.681	409.597	445.473	409.216	3.69385e-09	1.37326	up	[G]	Carbohydrate transport and metabolism	Molecular Function: catalytic activity (GO:0003824);; Biological Process: carbohydrate metabolic process (GO:0005975);; Molecular Function: cation binding (GO:0043169);;	--	--	[G]	Carbohydrate transport and metabolism	Alpha amylase, catalytic domain	Maltase A3 (Precursor) GN=Mal-A3 OS=Drosophila melanogaster (Fruit fly) PE=2 SV=2	G	Carbohydrate transport and metabolism	PREDICTED: maltase A3 [Bactrocera dorsalis]
LOC105228770	44	49	56	559	88	73	0.806352	1.02089	1.01852	13.3718	1.92012	1.34246	0.0352824	1.42578	up	--	--	Molecular Function: RNA polymerase II transcription cofactor activity (GO:0001104);; Molecular Function: protein binding (GO:0005515);; Biological Process: regulation of transcription from RNA polymerase II promoter (GO:0006357);; Biological Process: transcription initiation from RNA polymerase II promoter (GO:0006367);; Cellular Component: mediator complex (GO:0016592);;	K15148|2.44264e-119|mde:101901533|K15148 mediator of RNA polymerase II transcription subunit 7 | (RefSeq) mediator of RNA polymerase II transcription subunit 7	--	[K]	Transcription	MED7 protein	Mediator of RNA polymerase II transcription subunit 7 GN=MED7 OS=Drosophila melanogaster (Fruit fly) PE=1 SV=1	K	Transcription	PREDICTED: mediator of RNA polymerase II transcription subunit 7 [Bactrocera dorsalis]
LOC105230538	3179	2937	3168	7376	6998	5659	18.8453	20.0723	18.8089	56.7899	49.4124	33.7516	5.61357e-06	1.04017	up	[J]	Translation, ribosomal structure and biogenesis	Molecular Function: methionine-tRNA ligase activity (GO:0004825);; Molecular Function: ATP binding (GO:0005524);; Cellular Component: cytoplasm (GO:0005737);; Cellular Component: microtubule associated complex (GO:0005875);; Biological Process: methionyl-tRNA aminoacylation (GO:0006431);; Biological Process: neurogenesis (GO:0022008);;	K01874|0|mde:101900665|K01874 methionyl-tRNA synthetase [EC:6.1.1.10] | (RefSeq) methionine--tRNA ligase, cytoplasmic	Selenocompound metabolism (ko00450);; Aminoacyl-tRNA biosynthesis (ko00970)	[J]	Translation, ribosomal structure and biogenesis	tRNA synthetases class I (M);; WHEP-TRS domain;; tRNA synthetases class I (I, L, M and V);; Glutathione S-transferase, C-terminal domain;; Glutathione S-transferase, C-terminal domain	Methionine--tRNA ligase, cytoplasmic GN=mrs-1 OS=Caenorhabditis elegans PE=3 SV=1	J	Translation, ribosomal structure and biogenesis	PREDICTED: methionine--tRNA ligase, cytoplasmic [Bactrocera dorsalis]
LOC105233633	644	970	939	2228	3526	2520	11.587	20.1754	16.9149	52.9715	75.5594	45.8481	9.32494e-08	1.53748	up	--	--	--	--	--	[R]	General function prediction only	Fibrinogen beta and gamma chains, C-terminal globular domain	Techylectin-5A (Precursor) OS=Tachypleus tridentatus (Japanese horseshoe crab) PE=1 SV=1	R	General function prediction only	PREDICTED: microfibril-associated glycoprotein 4-like isoform X1 [Bactrocera dorsalis]
LOC105232847	847	652	446	1854	1950	1196	17.7426	15.7582	9.35981	50.4783	48.6921	25.2136	0.0020302	1.20009	up	--	--	--	--	--	[R]	General function prediction only	Fibrinogen beta and gamma chains, C-terminal globular domain	Techylectin-5A (Precursor) OS=Tachypleus tridentatus (Japanese horseshoe crab) PE=1 SV=1	R	General function prediction only	PREDICTED: microfibril-associated glycoprotein 4-like isoform X1 [Bactrocera dorsalis]
LOC109579265	677	1400	1065	3909	6309	3865	25.6954	61.2542	40.4536	192.768	285.37	147.636	1.56291e-07	1.8943	up	--	--	--	--	--	--	--	--	--	--	--	PREDICTED: microfibril-associated glycoprotein 4-like isoform X2 [Bactrocera dorsalis]
LOC105223141	4052	3784	4159	8903	10877	11231	29.1657	31.3873	30.0309	83.1064	93.2637	81.2848	1.10262e-49	1.30139	up	--	--	Molecular Function: iron ion transmembrane transporter activity (GO:0005381);; Cellular Component: mitochondrial inner membrane (GO:0005743);; Cellular Component: integral component of membrane (GO:0016021);; Biological Process: mitochondrial iron ion transport (GO:0048250);; Biological Process: spermatid differentiation (GO:0048515);; Biological Process: transmembrane transport (GO:0055085);;	K15113|6.81064e-171|mde:101899920|K15113 solute carrier family 25 (mitochondrial iron transporter), member 28/37 | (RefSeq) mitoferrin	--	[C]	Energy production and conversion	Mitochondrial carrier protein	Mitoferrin GN=mfrn OS=Drosophila melanogaster (Fruit fly) PE=2 SV=1	C	Energy production and conversion	PREDICTED: mitoferrin [Bactrocera dorsalis]
LOC105223667	1222	961	967	8855	2057	7460	4.06531	3.68438	3.22183	38.2759	8.15173	24.9792	3.93003e-06	2.10392	up	--	--	Molecular Function: integrin binding (GO:0005178);; Molecular Function: extracellular matrix structural constituent (GO:0005201);; Molecular Function: calcium ion binding (GO:0005509);; Cellular Component: extracellular space (GO:0005615);; Biological Process: imaginal disc-derived wing morphogenesis (GO:0007476);; Cellular Component: extracellular matrix (GO:0031012);; Biological Process: regula…	--	--	[S]	Function unknown	von Willebrand factor type C domain	--	S	Function unknown	PREDICTED: mucin-17 [Bactrocera dorsalis]
LOC109579393	319	275	304	3524	685	2204	4.64684	4.61832	4.43823	66.7912	11.9029	32.3588	3.6289e-06	2.27316	up	--	--	Molecular Function: integrin binding (GO:0005178);; Molecular Function: extracellular matrix structural constituent (GO:0005201);; Molecular Function: calcium ion binding (GO:0005509);; Cellular Component: extracellular space (GO:0005615);; Biological Process: imaginal disc-derived wing morphogenesis (GO:0007476);; Cellular Component: extracellular matrix (GO:0031012);; Biological Process: regula…	--	--	[S]	Function unknown	von Willebrand factor type C domain	--	S	Function unknown	PREDICTED: mucin-17 [Bactrocera dorsalis]
LOC105233608	4163	3370	2519	14248	23322	26001	42.7398	39.8902	25.8914	189.969	285.184	268.58	3.94304e-22	2.44457	up	--	--	--	--	--	[S]	Function unknown	Chitin binding Peritrophin-A domain	--	S	Function unknown	PREDICTED: mucin-2-like [Bactrocera dorsalis]
LOC105232302	244	305	136	651	814	805	6.51879	9.41204	3.6397	22.607	25.9351	21.6855	0.000108019	1.47583	up	--	--	--	--	--	[T]	Signal transduction mechanisms	--	--	T	Signal transduction mechanisms	PREDICTED: multiple epidermal growth factor-like domains protein 10 [Bactrocera dorsalis]
LOC105232335	11115	13970	11362	39370	45511	80010	46.6203	67.5598	47.7193	214.446	227.35	337.627	6.08444e-16	1.97649	up	--	--	Cellular Component: extracellular region (GO:0005576);; Biological Process: antibacterial humoral response (GO:0019731);; Molecular Function: peptidase inhibitor activity (GO:0030414);; Biological Process: multicellular organism reproduction (GO:0032504);;	K06530|0|mde:101889838|K06530 CD109 antigen | (RefSeq) murinoglobulin-2	--	[O]	Posttranslational modification, protein turnover, chaperones	A-macroglobulin complement component;; Alpha-2-macroglobulin family N-terminal region;; Alpha-2-macroglobulin family;; A-macroglobulin receptor;; MG2 domain;; Alpha-macro-globulin thiol-ester bond-forming region;; Prenyltransferase-like;; Prenyltransferase-like	--	R	General function prediction only	PREDICTED: murinoglobulin-1-like [Bactrocera dorsalis]
LOC105227858	367	308	364	675	1771	3182	5.70051	5.51867	5.67109	13.6344	32.8263	49.8348	2.08102e-06	1.99852	up	--	--	--	--	--	--	--	--	--	S	Function unknown	PREDICTED: myb-like protein M [Bactrocera dorsalis]
LOC105231413	2591	2651	2010	10568	7880	8935	24.8868	29.0637	19.3706	128.63	88.4275	84.8756	1.42564e-12	1.78093	up	--	--	Molecular Function: insulin-like growth factor binding (GO:0005520);; Cellular Component: extracellular space (GO:0005615);; Biological Process: cell adhesion (GO:0007155);; Biological Process: determination of adult lifespan (GO:0008340);; Biological Process: negative regulation of insulin receptor signaling pathway (GO:0046627);;	--	--	[T]	Signal transduction mechanisms	Immunoglobulin I-set domain;; Immunoglobulin domain;; Immunoglobulin domain;; Immunoglobulin domain;; Immunoglobulin V-set domain	Neural/ectodermal development factor IMP-L2 (Precursor) GN=ImpL2 OS=Drosophila melanogaster (Fruit fly) PE=1 SV=4	T	Signal transduction mechanisms	PREDICTED: neural/ectodermal development factor IMP-L2 isoform X1 [Bactrocera dorsalis]
LOC105224905	2843	2666	2940	5177	7548	5218	9.13884	9.87986	9.46329	21.6177	28.9026	16.8792	8.78556e-06	1.00467	up	--	--	Molecular Function: lysophospholipase activity (GO:0004622);; Molecular Function: protein binding (GO:0005515);; Cellular Component: endoplasmic reticulum membrane (GO:0005789);; Biological Process: membrane lipid metabolic process (GO:0006643);; Biological Process: brain development (GO:0007420);; Biological Process: sensory perception of smell (GO:0007608);; Cellular Component: integral compone…	K14676|0|mde:101897743|K14676 lysophospholipid hydrolase [EC:3.1.1.5] | (RefSeq) neuropathy target esterase sws	Glycerophospholipid metabolism (ko00564)	[R]	General function prediction only	Cyclic nucleotide-binding domain;; Patatin-like phospholipase	Neuropathy target esterase sws {ECO:0000250|UniProtKB:Q9U969} OS=Drosophila virilis (Fruit fly) PE=3 SV=1	I	Lipid transport and metabolism	PREDICTED: neuropathy target esterase sws isoform X2 [Bactrocera dorsalis]
LOC105225033	744	618	832	2215	1895	3485	12.2382	11.7147	13.6977	47.3395	37.144	57.7032	1.09562e-14	1.66037	up	--	--	Biological Process: cell adhesion (GO:0007155);; Biological Process: axon guidance (GO:0007411);; Cellular Component: integral component of membrane (GO:0016021);; Biological Process: tissue regeneration (GO:0042246);;	--	--	--	--	Ninjurin	--	S	Function unknown	PREDICTED: ninjurin-1 [Bactrocera dorsalis]
LOC105229149	3823	5983	1996	21852	17191	27019	17.533	31.641	9.16516	130.163	93.915	124.687	1.44845e-07	2.09363	up	[PE]	Inorganic ion transport and metabolism;; Amino acid transport and metabolism	Biological Process: cell fate determination (GO:0001709);; Molecular Function: RNA binding (GO:0003723);; Molecular Function: NADPH-hemoprotein reductase activity (GO:0003958);; Molecular Function: nitric-oxide synthase activity (GO:0004517);; Molecular Function: iron ion binding (GO:0005506);; Molecular Function: calmodulin binding (GO:0005516);; Cellular Component: cytosol (GO:0005829);; Biolog…	K13240|0|dwi:Dwil_GK23979|K13240 nitric-oxide synthase, brain [EC:1.14.13.39] | (RefSeq) GK23979 gene product from transcript GK23979-RA	Arginine biosynthesis (ko00220);; Arginine and proline metabolism (ko00330);; Phagosome (ko04145)	[C]	Energy production and conversion	Nitric oxide synthase, oxygenase domain;; Flavodoxin;; FAD binding domain;; Oxidoreductase NAD-binding domain	Nitric oxide synthase GN=Nos OS=Drosophila melanogaster (Fruit fly) PE=2 SV=3	C	Energy production and conversion	PREDICTED: nitric oxide synthase-like [Bactrocera dorsalis]
LOC105227055	6626	7496	4858	22715	25788	24142	44.6648	59.5576	35.628	193.44	207.744	163.373	8.70005e-14	1.78822	up	[R]	General function prediction only	Molecular Function: transcriptional activator activity, RNA polymerase II core promoter proximal region sequence-specific binding (GO:0001077);; Molecular Function: protein binding (GO:0005515);; Cellular Component: nucleus (GO:0005634);; Cellular Component: cytoplasm (GO:0005737);; Biological Process: positive regulation of biosynthetic process of antibacterial peptides active against Gram-negat…	K02580|0|dan:Dana_GF18430|K02580 nuclear factor NF-kappa-B p105 subunit | (RefSeq) GF18430 gene product from transcript GF18430-RA	--	--	--	Rel homology domain (RHD);; Ankyrin repeat;; Ankyrin repeats (3 copies);; Ankyrin repeats (many copies);; Ankyrin repeats (many copies);; Ankyrin repeat	Nuclear factor NF-kappa-B p49 subunit GN=Rel OS=Drosophila melanogaster (Fruit fly) PE=1 SV=1	K	Transcription	PREDICTED: nuclear factor NF-kappa-B p110 subunit [Bactrocera dorsalis]
LOC105229853	825	718	815	2474	3426	4436	4.95515	5.06949	4.90983	18.9353	24.1751	26.4452	1.26153e-35	2.00983	up	--	--	Molecular Function: RNA polymerase II regulatory region sequence-specific DNA binding (GO:0000977);; Molecular Function: transcription factor activity, sequence-specific DNA binding (GO:0003700);; Biological Process: transcription, DNA-templated (GO:0006351);; Molecular Function: signaling receptor activity (GO:0038023);; Biological Process: response to starvation (GO:0042594);; Biological Proces…	K14035|0|mde:101901367|K14035 nuclear receptor subfamily 1 group I | (RefSeq) HR96; nuclear hormone receptor HR96-like	--	[T]	Signal transduction mechanisms	Zinc finger, C4 type (two domains);; Ligand-binding domain of nuclear hormone receptor	Nuclear hormone receptor HR96 GN=Hr96 OS=Drosophila melanogaster (Fruit fly) PE=1 SV=1	K	Transcription	PREDICTED: nuclear hormone receptor HR96 isoform X1 [Bactrocera dorsalis]
LOC105226287	416	377	579	836	1612	1862	3.67547	3.83686	5.12122	9.58605	16.9625	16.5455	4.06589e-07	1.47624	up	[GEPR]	Carbohydrate transport and metabolism;; Amino acid transport and metabolism;; Inorganic ion transport and metabolism;; General function prediction only	Molecular Function: carnitine transmembrane transporter activity (GO:0015226);; Cellular Component: integral component of membrane (GO:0016021);; Biological Process: transmembrane transport (GO:0055085);;	K08202|0|mde:101892808|K08202 MFS transporter, OCT family, solute carrier family 22 (organic cation transporter), member 4/5 | (RefSeq) organic cation transporter protein	--	[R]	General function prediction only	Sugar (and other) transporter;; Major Facilitator Superfamily	Organic cation transporter protein GN=Orct OS=Drosophila melanogaster (Fruit fly) PE=1 SV=1	R	General function prediction only	PREDICTED: organic cation transporter protein [Bactrocera dorsalis]
LOC105227366	261	188	213	407	600	1005	1.96308	1.63255	1.55353	3.92669	5.22707	7.68279	1.34208e-05	1.39731	up	[GEPR]	Carbohydrate transport and metabolism;; Amino acid transport and metabolism;; Inorganic ion transport and metabolism;; General function prediction only	Molecular Function: secondary active organic cation transmembrane transporter activity (GO:0008513);; Cellular Component: integral component of membrane (GO:0016021);; Biological Process: transmembrane transport (GO:0055085);;	--	--	[R]	General function prediction only	Major Facilitator Superfamily;; Sugar (and other) transporter	Organic cation transporter-like protein GN=Orct2 OS=Drosophila melanogaster (Fruit fly) PE=2 SV=2	R	General function prediction only	PREDICTED: organic cation transporter protein-like [Bactrocera dorsalis]
LOC105231696	9	21	14	232	206	281	0.217928	0.595375	0.344598	7.55613	6.14371	7.10021	1.65137e-18	3.43232	up	[M]	Cell wall/membrane/envelope biogenesis	Biological Process: peptidoglycan metabolic process (GO:0000270);; Molecular Function: protein binding (GO:0005515);; Cellular Component: extracellular region (GO:0005576);; Molecular Function: N-acetylmuramoyl-L-alanine amidase activity (GO:0008745);; Molecular Function: peptidoglycan binding (GO:0042834);; Biological Process: defense response to Gram-positive bacterium (GO:0050830);; Biological…	K01446|5.02549e-57|dmo:Dmoj_GI22456|K01446 peptidoglycan recognition protein | (RefSeq) GI22456 gene product from transcript GI22456-RB	--	--	--	N-acetylmuramoyl-L-alanine amidase	Peptidoglycan-recognition protein LB (Precursor) GN=PGRP-LB OS=Drosophila melanogaster (Fruit fly) PE=1 SV=1	R	General function prediction only	PREDICTED: peptidoglycan-recognition protein LB-like [Bactrocera dorsalis]
LOC105231664	1786	2187	1313	6243	7730	9758	21.3411	30.1261	15.702	96.8783	110.022	117.317	2.31076e-14	1.96673	up	[M]	Cell wall/membrane/envelope biogenesis	Molecular Function: amidase activity (GO:0004040);; Molecular Function: protein binding (GO:0005515);; Cellular Component: extracellular region (GO:0005576);; Cellular Component: integral component of plasma membrane (GO:0005887);; Biological Process: immune response (GO:0006955);; Molecular Function: zinc ion binding (GO:0008270);; Molecular Function: N-acetylmuramoyl-L-alanine amidase activity …	K01446|4.78328e-101|mde:101895074|K01446 peptidoglycan recognition protein | (RefSeq) peptidoglycan-recognition protein LB	--	--	--	N-acetylmuramoyl-L-alanine amidase	Peptidoglycan-recognition protein LB (Precursor) GN=PGRP-LB OS=Drosophila melanogaster (Fruit fly) PE=1 SV=1	R	General function prediction only	PREDICTED: peptidoglycan-recognition protein LB-like isoform X2 [Bactrocera cucurbitae]
LOC105227499	144	150	90	291	623	868	7.28876	8.75811	4.55875	19.1663	37.6629	44.3166	1.13649e-05	1.82299	up	--	--	Molecular Function: protein binding (GO:0005515);; Cellular Component: extracellular region (GO:0005576);; Cellular Component: integral component of plasma membrane (GO:0005887);; Biological Process: positive regulation of biosynthetic process of antibacterial peptides active against Gram-positive bacteria (GO:0006965);; Molecular Function: zinc ion binding (GO:0008270);; Biological Process: regu…	K01446|1.78592e-33|dse:Dsec_GM13088|K01446 peptidoglycan recognition protein | (RefSeq) GM13088 gene product from transcript GM13088-RA	--	--	--	--	Peptidoglycan-recognition protein SA (Precursor) GN=PGRP-SA OS=Drosophila melanogaster (Fruit fly) PE=1 SV=1	R	General function prediction only	PREDICTED: peptidoglycan-recognition protein SA, partial [Bactrocera dorsalis]
LOC105231663	1275	2683	356	6933	7253	9238	23.7052	57.2564	6.66602	166.871	160.387	172.843	0.0208961	1.50395	up	[M]	Cell wall/membrane/envelope biogenesis	--	K01446|4.10804e-64|mde:101895074|K01446 peptidoglycan recognition protein | (RefSeq) peptidoglycan-recognition protein LB	--	--	--	N-acetylmuramoyl-L-alanine amidase	Peptidoglycan-recognition protein LB (Precursor) GN=PGRP-LB OS=Drosophila melanogaster (Fruit fly) PE=1 SV=1	R	General function prediction only	PREDICTED: peptidoglycan-recognition protein SB1-like [Bactrocera dorsalis]
LOC105230807	6660	8738	4991	32023	40109	77298	167.108	252.783	125.385	1043.49	1198.63	1951.35	7.55844e-15	2.5195	up	[M]	Cell wall/membrane/envelope biogenesis	Cellular Component: extracellular region (GO:0005576);; Cellular Component: microtubule associated complex (GO:0005875);; Cellular Component: integral component of plasma membrane (GO:0005887);; Biological Process: defense response (GO:0006952);; Biological Process: immune response (GO:0006955);; Molecular Function: zinc ion binding (GO:0008270);; Molecular Function: N-acetylmuramoyl-L-alanine am…	K01446|1.29245e-102|mde:101893184|K01446 peptidoglycan recognition protein | (RefSeq) peptidoglycan-recognition protein SB1	--	--	--	N-acetylmuramoyl-L-alanine amidase	Peptidoglycan-recognition protein SB1 (Precursor) GN=PGRP-SB1 OS=Drosophila melanogaster (Fruit fly) PE=2 SV=2	R	General function prediction only	PREDICTED: peptidoglycan-recognition protein SB1-like [Bactrocera dorsalis]
LOC105231286	1057	1193	644	3465	2965	3404	23.5745	30.6665	14.3772	100.359	78.7517	76.3893	4.41759e-07	1.57795	up	[M]	Cell wall/membrane/envelope biogenesis	Molecular Function: lipopolysaccharide receptor activity (GO:0001875);; Cellular Component: integral component of plasma membrane (GO:0005887);; Biological Process: phagocytosis (GO:0006909);; Biological Process: positive regulation of biosynthetic process of antibacterial peptides active against Gram-negative bacteria (GO:0006964);; Molecular Function: peptidoglycan peptide transporter activity …	K01446|3.27954e-54|dmo:Dmoj_GI12108|K01446 peptidoglycan recognition protein | (RefSeq) GI12108 gene product from transcript GI12108-RE	--	--	--	N-acetylmuramoyl-L-alanine amidase	Peptidoglycan-recognition protein SD (Precursor) GN=PGRP-SD OS=Drosophila simulans (Fruit fly) PE=3 SV=1	T	Signal transduction mechanisms	PREDICTED: peptidoglycan-recognition protein SD [Bactrocera dorsalis]
LOC105227385	185	128	55	591	1509	168	3.13098	2.4848	0.933582	13.0158	30.4709	2.86456	0.00629418	1.7152	up	--	--	--	--	--	--	--	Chitin binding Peritrophin-A domain	Peritrophin-44 (Precursor) OS=Lucilia cuprina (Green bottle fly) PE=1 SV=1	S	Function unknown	PREDICTED: peritrophin-44 [Bactrocera dorsalis]
LOC105224026	794	644	528	1960	2256	1933	12.747	11.9194	8.48384	40.8933	43.1809	31.2559	3.35068e-10	1.52551	up	[G]	Carbohydrate transport and metabolism	Molecular Function: phosphatase activity (GO:0003869);; Biological Process: metabolic process (GO:0008152);;	K19269|4.84927e-139|dgr:Dgri_GH14463|K19269 phosphoglycolate phosphatase [EC:3.1.3.18 3.1.3.48] | (RefSeq) GH14463 gene product from transcript GH14463-RA	Glyoxylate and dicarboxylate metabolism (ko00630);; Carbon metabolism (ko01200)	[P]	Inorganic ion transport and metabolism	Haloacid dehalogenase-like hydrolase;; HAD-hyrolase-like;; haloacid dehalogenase-like hydrolase;; Haloacid dehalogenase-like hydrolase	Putative NipSnap protein K02D10.1 GN=K02D10.1 OS=Caenorhabditis elegans PE=2 SV=4	P	Inorganic ion transport and metabolism	PREDICTED: phosphoglycolate phosphatase-like [Bactrocera dorsalis]
LOC105229756	649	638	567	2653	4317	2884	10.0019	11.3466	8.75391	53.1346	79.2911	44.7408	6.56194e-19	2.23912	up	--	--	--	--	--	--	--	--	--	--	--	PREDICTED: pinin [Bactrocera dorsalis]
LOC105228720	337	472	344	987	662	1229	2.82271	4.55689	2.87961	10.7255	6.63465	10.1662	0.000649082	1.14653	up	--	--	Biological Process: lipid metabolic process (GO:0006629);; Molecular Function: phosphoric diester hydrolase activity (GO:0008081);;	--	--	[T]	Signal transduction mechanisms	Phosphatidylinositol-specific phospholipase C, X domain	PI-PLC X-box domain-containing protein DDB_G0293730 GN=DDB_G0293730 OS=Dictyostelium discoideum (Slime mold) PE=4 SV=2	T	Signal transduction mechanisms	PREDICTED: PI-PLC X domain-containing protein 1 [Bactrocera dorsalis]
LOC105228309	174	159	216	129	440	2701	5.17109	5.45654	6.42467	4.97103	15.6282	81.0622	0.0219941	1.50874	up	--	--	--	--	--	--	--	--	--	--	--	PREDICTED: pollen-specific leucine-rich repeat extensin-like protein 3 [Bactrocera dorsalis]
LOC105228116	18	59	11	457	96	166	0.9206	3.5404	0.52367	30.9283	5.95725	8.70678	0.00635965	1.77402	up	--	--	--	--	--	--	--	--	--	--	--	PREDICTED: prisilkin-39 [Bactrocera dorsalis]
LOC105223045	340	204	119	1464	644	257	2.95536	2.04886	1.03657	16.5552	6.6773	2.25199	0.0342685	1.33179	up	[IQ]	Lipid transport and metabolism;; Secondary metabolites biosynthesis, transport and catabolism	--	--	--	[I]	Lipid transport and metabolism	AMP-binding enzyme;; AMP-binding enzyme C-terminal domain	Luciferin 4-monooxygenase OS=Photinus pyralis (Common eastern firefly) PE=1 SV=1	I	Lipid transport and metabolism	PREDICTED: probable 4-coumarate--CoA ligase 3 isoform X1 [Bactrocera dorsalis]
LOC105233184	2515	1711	2143	3542	5818	7641	49.7074	38.9615	42.3436	90.7014	136.647	151.856	1.26624e-07	1.27692	up	--	--	--	--	--	--	--	--	--	S	Function unknown	PREDICTED: probable ATP-dependent RNA helicase ddx42 isoform X1 [Bactrocera dorsalis]
LOC105228038	215	149	131	554	440	235	1.58232	1.26324	0.963403	5.30303	3.86005	1.74421	0.0257289	1.10927	up	[Q]	Secondary metabolites biosynthesis, transport and catabolism	Molecular Function: oxidoreductase activity (GO:0016491);; Molecular Function: metal ion binding (GO:0046872);;	K14999|0|dgr:Dgri_GH21095|K14999 cytochrome P450 family 6 [EC:1.14.-.-] | (RefSeq) GH21095 gene product from transcript GH21095-RA	--	[Q]	Secondary metabolites biosynthesis, transport and catabolism	Cytochrome P450	Probable cytochrome P450 6a14 GN=Cyp6a14 OS=Drosophila melanogaster (Fruit fly) PE=3 SV=2	Q	Secondary metabolites biosynthesis, transport and catabolism	PREDICTED: probable cytochrome P450 6a14 [Bactrocera dorsalis]
LOC105225824	7283	5584	7578	26359	22871	11898	89.7816	79.3743	93.5495	422.001	335.816	147.565	8.46586e-05	1.43969	up	[Q]	Secondary metabolites biosynthesis, transport and catabolism	Molecular Function: electron carrier activity (GO:0009055);; Cellular Component: membrane (GO:0016020);; Molecular Function: oxidoreductase activity (GO:0016491);; Biological Process: wing disc development (GO:0035220);; Cellular Component: intracellular membrane-bounded organelle (GO:0043231);; Molecular Function: metal ion binding (GO:0046872);;	K15003|0|mde:101898478|K15003 cytochrome P450 family 9 [EC:1.14.-.-] | (RefSeq) probable cytochrome P450 9f2	--	[Q]	Secondary metabolites biosynthesis, transport and catabolism	Cytochrome P450	Probable cytochrome P450 9f2 GN=Cyp9f2 OS=Drosophila melanogaster (Fruit fly) PE=2 SV=1	Q	Secondary metabolites biosynthesis, transport and catabolism	PREDICTED: probable cytochrome P450 9f2 [Bactrocera dorsalis]
LOC105226796	992	1090	616	1755	3114	1455	11.7594	14.9019	7.31161	27.0461	44.0122	17.3664	0.0171323	1.03674	up	[E]	Amino acid transport and metabolism	Molecular Function: threonine aldolase activity (GO:0004793);; Biological Process: cellular amino acid metabolic process (GO:0006520);; Molecular Function: pyridoxal phosphate binding (GO:0030170);;	K01620|0|mde:101895854|K01620 threonine aldolase [EC:4.1.2.48] | (RefSeq) probable low-specificity L-threonine aldolase 2	Glycine, serine and threonine metabolism (ko00260);; Biosynthesis of amino acids (ko01230)	[E]	Amino acid transport and metabolism	Beta-eliminating lyase;; Aminotransferase class I and II	Uncharacterized protein R102.4 GN=R102.4 OS=Caenorhabditis elegans PE=3 SV=3	E	Amino acid transport and metabolism	PREDICTED: probable low-specificity L-threonine aldolase 2 [Bactrocera dorsalis]
LOC105226201	7970	6274	4640	13257	18325	13066	213.427	193.731	124.412	461.058	584.468	352.033	0.000147377	1.12019	up	--	--	--	--	--	--	--	--	Probable salivary secreted peptide (Precursor) OS=Bombus ignitus (Bumblebee) PE=2 SV=1	R	General function prediction only	PREDICTED: probable salivary secreted peptide [Bactrocera dorsalis]
LOC105226218	283	331	616	497	1899	1800	8.85196	11.9465	19.2996	20.2011	70.8393	56.7222	0.00390097	1.40642	up	--	--	--	--	--	--	--	--	Probable salivary secreted peptide (Precursor) OS=Bombus ignitus (Bumblebee) PE=2 SV=1	S	Function unknown	PREDICTED: probable salivary secreted peptide [Bactrocera dorsalis]
LOC105234027	1337	889	999	2112	3264	3221	14.4069	11.037	10.7738	29.5601	41.8916	34.9278	1.46977e-09	1.30407	up	--	--	Molecular Function: serine-type endopeptidase inhibitor activity (GO:0004867);; Molecular Function: potassium channel inhibitor activity (GO:0019870);;	--	--	[W]	Extracellular structures	Kunitz/Bovine pancreatic trypsin inhibitor domain	Kunitz-type serine protease inhibitor APEKTx1 OS=Anthopleura elegantissima (Sea anemone) PE=1 SV=1	O	Posttranslational modification, protein turnover, chaperones	PREDICTED: probable serine/threonine-protein kinase clkA [Bactrocera dorsalis]
LOC105231381	4751	4138	4217	11795	10792	12646	24.5025	24.6047	21.778	78.9971	66.2888	65.6177	1.16154e-22	1.35378	up	--	--	--	K06532|0|mde:101900316|K06532 prominin 1 | (RefSeq) prominin-like protein	--	[R]	General function prediction only	Prominin	Prominin-like protein GN=CG7740 OS=Drosophila melanogaster (Fruit fly) PE=1 SV=1	R	General function prediction only	PREDICTED: prominin-like protein [Bactrocera dorsalis]
LOC105228067	33	72	8	438	291	269	0.270052	0.682033	0.066059	4.69616	2.86202	2.22827	0.000718091	2.04249	up	--	--	Biological Process: negative regulation of transcription from RNA polymerase II promoter (GO:0000122);; Molecular Function: transcriptional repressor activity, RNA polymerase II core promoter proximal region sequence-specific binding (GO:0001078);; Biological Process: positive regulation of neuroblast proliferation (GO:0002052);; Molecular Function: DNA binding (GO:0003677);; Cellular Component: …	K09090|3.17718e-113|dgr:Dgri_GH20825|K09090 hairy and enhancer of split, invertebrate | (RefSeq) GH20825 gene product from transcript GH20825-RA	--	[K]	Transcription	Helix-loop-helix DNA-binding domain;; Hairy Orange	Protein deadpan GN=dpn OS=Drosophila melanogaster (Fruit fly) PE=1 SV=2	K	Transcription	PREDICTED: protein deadpan [Bactrocera dorsalis]
LOC105232967	0	0	0	170	165	183	0	0	0	2.46399	2.19277	2.05391	2.93933e-29	5.58066	up	--	--	Molecular Function: catalytic activity (GO:0003824);; Cellular Component: intracellular organelle (GO:0043229);; Cellular Component: cytoplasmic part (GO:0044444);;	K08056|9.79221e-32|dpe:Dper_GL10245|K08056 protein disulfide isomerase family A, member 3 [EC:5.3.4.1] | (RefSeq) GL10245 gene product from transcript GL10245-RA	Protein processing in endoplasmic reticulum (ko04141)	[O]	Posttranslational modification, protein turnover, chaperones	Thioredoxin	Protein disulfide-isomerase (Precursor) GN=Pdi OS=Drosophila melanogaster (Fruit fly) PE=2 SV=1	O	Posttranslational modification, protein turnover, chaperones	PREDICTED: protein disulfide isomerase-like 1-4 isoform X1 [Bactrocera dorsalis]
LOC105230790	120	86	95	225	254	190	1.06333	0.876851	0.848302	2.60819	2.70272	1.70014	0.00281832	1.03318	up	--	--	Biological Process: negative regulation of transcription from RNA polymerase II promoter (GO:0000122);; Molecular Function: transcriptional repressor activity, RNA polymerase II core promoter proximal region sequence-specific binding (GO:0001078);; Biological Process: cell fate determination (GO:0001709);; Molecular Function: DNA binding (GO:0003677);; Cellular Component: nucleus (GO:0005634);; B…	K09218|1.25233e-118|mde:101894292|K09218 snail, invertebrate | (RefSeq) protein escargot	--	[K]	Transcription	Zinc finger, C2H2 type;; Zinc-finger double domain;; C2H2-type zinc finger;; C2H2-type zinc finger	Protein escargot GN=esg OS=Drosophila melanogaster (Fruit fly) PE=1 SV=2	K	Transcription	PREDICTED: protein escargot [Bactrocera dorsalis]
[truncated: 164 more rows]
