# Supplementary material for: miR-309a is a regulator of ovarian development in the oriental fruit fly Bactrocera dorsalis
Source: PLoS Genet. 2022 Sep 16;18(9):e1010411. doi: 10.1371/journal.pgen.1010411 (PMC9518882; doi:10.1371/journal.pgen.1010411)
Supplement: S2 Data — (XLSX) [file pgen.1010411.s012.xlsx]

## Sheet: Sheet1
Dataset S2. The information of 11 predicted target genes.
Gene ID	Abbreviated name	Annotation
LOC105230530	kad6	PREDICTED: Bactrocera dorsalis transmembrane protein 184C
LOC105229463	plk4	PREDICTED: Bactrocera dorsalis serine/threonine-protein kinase PLK4
LOC105224917	drgx	PREDICTED: Bactrocera dorsalis retinal homeobox protein Rx
LOC105228185	mam	PREDICTED: Bactrocera dorsalis neurogenic protein mastermind
LOC105231615	pnr	PREDICTED: Bactrocera dorsalis GATA-binding factor A
LOC105226586	tret	PREDICTED: Bactrocera dorsalis facilitated trehalose transporter Tret1
LOC105231485	rn181	PREDICTED: Bactrocera dorsalis E3 ubiquitin-protein ligase RNF181 homolog
LOC105232008	cp4d2	PREDICTED: Bactrocera dorsalis cytochrome P450 4d2
LOC105222922	cont	PREDICTED: Bactrocera dorsalis contactin
LOC105233961	cacp	PREDICTED: Bactrocera dorsalis carnitine O-acetyltransferase
LOC105229768	est6	PREDICTED: Bactrocera dorsalis bile salt-activated lipase
