# Supplementary material for: miR-309a is a regulator of ovarian development in the oriental fruit fly Bactrocera dorsalis
Source: PLoS Genet. 2022 Sep 16;18(9):e1010411. doi: 10.1371/journal.pgen.1010411 (PMC9518882; doi:10.1371/journal.pgen.1010411)
Supplement: S3 Data — (XLSX) [file pgen.1010411.s013.xlsx]

## Sheet: Sheet1
Dataset S3. Vg-related genes in miR-309a-overexpressed female adults.
#ID	gene_name	M309a1_FPKM	M309a2_FPKM	M309a3_FPKM	NC1_FPKM	NC2_FPKM	NC3_FPKM	NC1_NC2_NC3_vs_M309a1_M309a2_M309a3_DESeq2_FDR	NC1_NC2_NC3_vs_M309a1_M309a2_M309a3_DESeq2_log2FC	NC1_NC2_NC3_vs_M309a1_M309a2_M309a3_DESeq2_(FDR_0.05_FC_2)_regulated	COG_class	COG_class_annotation	GO_annotation	KEGG_annotation	KEGG_pathway_annotation	KOG_class	KOG_class_annotation	Pfam_annotation	Swiss_Prot_annotation	eggNOG_class	eggNOG_class_annotation	NR_annotation
LOC105222971	Vg1	479.559	1896	307.798	3531.93	1219.9	2108.3	0.222666	-0.930097	normal	--	--	Molecular Function: catalytic activity (GO:0003824);; Molecular Function: structural molecule activity (GO:0005198);; Cellular Component: extracellular region (GO:0005576);; Cellular Component: lipid droplet (GO:0005811);; Cellular Component: microtubule associated complex (GO:0005875);; Biological Process: lipid metabolic process (GO:0006629);; Biological Process: vitellogenesis (GO:0007296);; B…	--	--	--	--	Lipase	Vitellogenin-1 (Precursor) GN=VG1-GAMMA OS=Ceratitis capitata (Mediterranean fruit fly) PE=2 SV=1	S	Function unknown	vitellogenin-1-like precursor [Bactrocera dorsalis]
LOC105232170	Vg2	6.53924	35.8525	17.2555	47.2218	97.2269	76.6331	0.000870635	-1.69255	down	--	--	Molecular Function: catalytic activity (GO:0003824);; Molecular Function: structural molecule activity (GO:0005198);; Cellular Component: extracellular region (GO:0005576);; Cellular Component: lipid droplet (GO:0005811);; Cellular Component: microtubule associated complex (GO:0005875);; Biological Process: lipid metabolic process (GO:0006629);; Biological Process: vitellogenesis (GO:0007296);; B…	--	--	--	--	Lipase	Vitellogenin-1 (Precursor) GN=VG1-GAMMA OS=Ceratitis capitata (Mediterranean fruit fly) PE=2 SV=1	S	Function unknown	PREDICTED: vitellogenin-1-like [Bactrocera dorsalis]
LOC105222970	Vg3	133.702	469.965	58.7809	934.037	402.904	673.145	0.127961	-1.10107	normal	--	--	Molecular Function: catalytic activity (GO:0003824);; Cellular Component: extracellular region (GO:0005576);; Biological Process: lipid metabolic process (GO:0006629);;	--	--	--	--	Lipase	Vitellogenin-2 (Precursor) GN=VG2-delta OS=Ceratitis capitata (Mediterranean fruit fly) PE=2 SV=1	S	Function unknown	PREDICTED: vitellogenin-2-like [Bactrocera dorsalis]
LOC105229744	VgR	8.17758	9.16261	12.2181	27.3288	33.471	45.6971	1.52924e-15	-1.95247	down	--	--	Biological Process: vitellogenesis (GO:0007296);; Molecular Function: vitellogenin receptor activity (GO:0008196);; Cellular Component: membrane (GO:0016020);; Cellular Component: coated vesicle (GO:0030135);; Biological Process: oogenesis (GO:0048477);;	--	--	[T]	Signal transduction mechanisms	Low-density lipoprotein receptor domain class A;; Low-density lipoprotein receptor repeat class B;; Coagulation Factor Xa inhibitory site;; Complement Clr-like EGF-like;; Calcium-binding EGF domain;; SMP-30/Gluconolaconase/LRE-like region	Putative vitellogenin receptor (Precursor) GN=yl OS=Drosophila melanogaster (Fruit fly) PE=1 SV=2	T	Signal transduction mechanisms	PREDICTED: putative vitellogenin receptor [Bactrocera dorsalis]
