# Supplementary material for: miR-309a is a regulator of ovarian development in the oriental fruit fly Bactrocera dorsalis
Source: PLoS Genet. 2022 Sep 16;18(9):e1010411. doi: 10.1371/journal.pgen.1010411 (PMC9518882; doi:10.1371/journal.pgen.1010411)
Supplement: S4 Data — (XLSX) [file pgen.1010411.s014.xlsx]

## Sheet: Sheet1
Dataset S4. miRNAs in other species shared sequence homology with B. dorsalis miR-309a.
ID	Sequence	E-value	Species
dme-miR-309-3p	GCACTGGGTAAAGTTTGTCCTA	0.013	Drosophila melanogaster
dan-miR-309	GCACTGGGTAAAGTTTGTCCTA	0.013	Drosophila ananassae
der-miR-309	GCACTGGGTAAAGTTTGTCCTA	0.013	Drosophila erecta
dse-miR-309	GCACTGGGTAAAGTTTGTCCTA	0.013	Drosophila sechellia
dsi-miR-309	GCACTGGGTAAAGTTTGTCCTA	0.013	Drosophila simulans
dya-miR-309	GCACTGGGTAAAGTTTGTCCTA	0.013	Drosophila yakuba
aga-miR-309	TCACTGGGCAAAGTTTGTCGCA	0.027	Anopheles gambiae
tca-miR-309c-3p	TCACTGGGTAGAGTTTGTCCAA	0.027	Tribolium castaneum
aae-miR-309a	TCACTGGGCAAAGTTTGTCGC	0.071	Aedes aegypti
ame-miR-318-3p	TCACTGGGTTATGTTTGTCCC	0.071	Apis mellifera
dgr-miR-309	TCACTGGGTGAAGTTTGTCGTA	0.086	Drosophila grimshawi
dmo-miR-309	TCACTGGGTGAAGTTTGTCGTA	0.086	Drosophila mojavensis
dvi-miR-309-3p	TCACTGGGTGAAGTTTGTCGTA	0.086	Drosophila virilis
dwi-miR-309	TCACTGGGTGAAGTTTGTCTTA	0.086	Drosophila willistoni
dme-miR-3-3p	TCACTGGGCAAAGTGTGTCTCA	0.15	Drosophila melanogaster
dps-miR-3	TCACTGGGCAAAGTGTGTCTCA	0.15	Drosophila pseudoobscura
dan-miR-3	TCACTGGGCAAAGTGTGTCTCA	0.15	Drosophila ananassae
der-miR-3	TCACTGGGCAAAGTGTGTCTCA	0.15	Drosophila erecta
dgr-miR-3	TCACTGGGCAAAGTGTGTCTCA	0.15	Drosophila grimshawi
dmo-miR-3	TCACTGGGCAAAGTGTGTCTCA	0.15	Drosophila mojavensis
dpe-miR-3	TCACTGGGCAAAGTGTGTCTCA	0.15	Drosophila persimilis
dse-miR-3	TCACTGGGCAAAGTGTGTCTCA	0.15	Drosophila sechellia
dsi-miR-3	TCACTGGGCAAAGTGTGTCTCA	0.15	Drosophila simulans
dvi-miR-3-3p	TCACTGGGCAAAGTGTGTCTCA	0.15	Drosophila virilis
dwi-miR-3	TCACTGGGCAAAGTGTGTCTCA	0.15	Drosophila willistoni
dya-miR-3	TCACTGGGCAAAGTGTGTCTCA	0.15	Drosophila yakuba
aae-miR-309b-3p	TCACTGGGCATAGTTTGTCGCA	0.15	Aedes aegypti
tca-miR-309a-3p	TCACTGGGTTCAGTTTGTCCAATG	0.15	Tribolium castaneum
dps-miR-309	GCACTGGGTGAAGTTTGTCTTA	0.22	Drosophila pseudoobscura
dpe-miR-309	GCACTGGGTGAAGTTTGTCTTA	0.22	Drosophila persimilis
cqu-miR-309	TCACTGGGCATAGTTTGTCGC	0.4	Culex quinquefasciatus
tcf-miR-318	TCACTGGGTAAGGTTCGCCCCCG	0.4	Triops cancriformis
tca-miR-309b-3p	TCACTGGGTTGAGTTTGTCT	0.48	Tribolium castaneum
tcf-miR-309	TCACTGGGTGTGGTTTATCCG	5.8	Triops cancriformis
tca-miR-3836d-3p	TCACTGGGCAAAGTAGGCCCTG	5.8	Tribolium castaneum
